# Supplementary material for: Global histone modification profiling reveals the epigenomic dynamics during malignant transformation in a four-stage breast cancer model
Source: Clin Epigenetics. 2016 Mar 31;8:34. doi: 10.1186/s13148-016-0201-x (PMC4815258; doi:10.1186/s13148-016-0201-x)
Supplement: Additional file 2: Tables S1–S16. — Table S1. Differential expression genes between L and P6 cell lines. Table S2. Differential expression genes between LT and P6 cell lines. Table S3. Differential expression genes between LTR and P6 cell lines. Table S4. DEGs between LT and L cell lines. Table S5. DEGs between LTR and LT cell lines. Table S6. DEGs between TCGA breast cancer and normal tissues (≥threefolds). Table S7. Genes overlapped between DEGs of TCGA and transformed cell lines. Table S8. Genes localized in H3K9me3 small LOCKs of HMC-p6. Table S9. Genes localized in decreased H3K9me2 boundaries in HMC-LT. Table S10. Genes localized in decreased H3K9me2 boundaries in HMC-LTR. Table S11. Uniprot cancer-related genes in the boundaries of decreased H3K9me2 LOCKs (compared to HMC-p6). Table S12. Genes overlapped between LT_NC/LT_shKDM3A and LT/P6 DEGs. Table S13. DEGs between LT_NC and LT_shKDM3a cells. Table S14. Genes overlapped between LTR_NC/LTR_siKDM3A and LTR/P6 DEGs. Table S15. DEGs between LTR_NC and LTR_siKDM3a cells. Table S16. Primer and siRNA sequences. (XLS 1135 kb) [file 13148_2016_201_MOESM2_ESM.xls]

## Sheet: Tab1 L-P6-DEG
Table 1. Differential expression genes between L and P6 cell lines.
#geneSymbol	P6(FPKM)	L(FPKM)	foldChange[log(2)]
AADAC	6.90178	1.07662	-2.68046
ABCA1	16.3607	6.59697	-1.31036
ABCB6	17.4668	8.26537	-1.07946
ABI3BP	29.5989	83.9912	1.50469
ABTB1	6.23645	13.2812	1.09059
ACO1	130.792	63.4394	-1.04382
ACSS3	1.71357	3.94732	1.20387
ACTR6	11.1625	5.42946	-1.03978
ACVR2A	7.71276	3.49467	-1.14209
ADAM12	61.3334	26.4095	-1.21562
ADAM8	1.339	3.82675	1.51497
ADAMTS1	120.245	32.0824	-1.90612
ADCK3	2.39871	5.55929	1.21264
ADIRF	28.4362	10.7518	-1.40316
ADORA1	1.20593	2.88999	1.26092
AGAP6	1.94459	4.30756	1.14741
AHR	35.1908	17.5171	-1.00643
AHSA2	9.40451	21.5913	1.19903
AKR1B10	2.06497	1	-1.04612
AKR1C1	174.649	38.9926	-2.16319
AKR1C2	8.42821	4.13504	-1.02733
AKR1C3	19.4836	9.24357	-1.07574
ALDH1L2	49.4405	24.0185	-1.04155
ALDOC	69.8412	31.4559	-1.15075
ALPL	1.50901	6.45525	2.09687
ALS2CL	1.23414	2.76642	1.16451
AMN1	2.24027	1.00006	-1.16359
AMPD3	8.48101	17.1709	1.01766
ANGPT1	104.484	15.7477	-2.73006
ANGPTL4	619.05	224.281	-1.46475
ANKRD1	5.44657	29.1501	2.42008
ANKRD36	1.92485	4.06534	1.07863
ANXA10	8.91352	1.80758	-2.30193
APCDD1L	95.2954	42.5491	-1.16328
APOC1	1.56587	3.8207	1.28687
APOE	1.91541	10.0837	2.3963
AQP7P3	1	2.55592	1.35384
AREG	45.3773	14.5671	-1.63926
ARHGAP29	4.97827	10.0841	1.01836
ARNT2	3.41235	9.82367	1.5255
ATF3	1.2862	4.34691	1.75687
ATG16L2	3.65962	11.4653	1.64751
ATP6AP1L	1.28343	2.73443	1.09124
BAG2	27.9688	13.7979	-1.01937
BATF2	1.11324	3.51844	1.66017
BCYRN1	3464.02	932.815	-1.89278
BDNF	59.1189	25.1862	-1.23098
BMP6	15.1868	2.90812	-2.38466
BNIP3	195.294	92.8019	-1.07342
BRICD5	3.04248	6.59495	1.11611
BST2	1.29255	10.591	3.03455
BTBD19	4.81557	11.7022	1.281
BZW1	150.152	74.9086	-1.00322
C10orf10	3.12777	12.5279	2.00194
C11orf87	5.41612	1.56248	-1.79342
C15orf48	6.71877	14.7689	1.1363
C16orf74	3.58151	7.41117	1.04913
C1GALT1C1	68.4983	26.0377	-1.39547
C1QL1	1.33285	3.28472	1.30126
C3	63.0276	156.996	1.31667
C7orf55-LUC7L2	2.81797	1.03379	-1.44672
C8orf4	2.07822	5.46191	1.39406
CA9	43.3031	17.7834	-1.28394
CAV1	282.405	133.274	-1.08337
CCL2	23.4385	144.203	2.62115
CCL20	26.3043	57.6177	1.13121
CCL3	1	2.05698	1.04053
CCL5	2.02139	13.1475	2.70137
CCL7	1.31884	3.94454	1.58059
CCNG1	5.75053	2.83493	-1.02038
CCNO	1.05451	2.17436	1.04401
CCR10	2.5248	6.35302	1.33127
CCRL1	17.5764	8.13381	-1.11164
CCSER2	5.75677	1.44667	-1.99253
CD14	1.34862	3.96028	1.55412
CD248	199.073	73.7558	-1.43247
CD55	39.6971	14.4373	-1.45924
CD83	1.36329	4.71683	1.79072
CDCP1	58.9676	153.17	1.37714
CDH10	2.24015	1.07973	-1.05292
CDH11	167.329	77.526	-1.10994
CDH4	34.2575	14.1378	-1.27686
CDH6	32.8562	3.74104	-3.13465
CDKN2A	15.2183	101.673	2.74006
CEACAM19	2.13207	4.34415	1.02682
CHGA	1	2.97391	1.57236
CHI3L1	1.59984	8.2973	2.37471
CHRM2	8.59427	4.09981	-1.06782
CHST1	1.64644	3.78351	1.20038
CHST2	16.2662	48.0273	1.56198
CITED2	40.1059	93.4407	1.22024
CKB	2.93061	9.35857	1.67509
CLDN1	2.86101	14.2794	2.31934
CLDN11	50.1669	179.163	1.83647
CLDN14	1.74832	3.65154	1.06253
CLEC2D	1.39912	2.85581	1.02937
CLGN	2.12614	5.53018	1.37909
CLU	26.553	6.99831	-1.9238
CLVS1	9.59569	4.04536	-1.24612
CMPK2	1	4.03391	2.01218
CMTM1	6.20067	17.4203	1.49028
CNIH3	2.91972	9.04832	1.63182
CNOT6L	3.14613	1.06101	-1.56814
CNTN3	6.54081	13.4215	1.037
CNTNAP3	2.88888	1.03779	-1.477
COL10A1	10.1269	25.8319	1.35096
COL12A1	175.837	83.9233	-1.06709
COL1A2	1	2852.16	11.4778
COL3A1	3995.12	1315.96	-1.60212
COL5A1	503.269	215.681	-1.22243
COL5A2	575.926	260.211	-1.1462
COL5A3	11.7186	3.7651	-1.63804
COL6A3	1532.81	765.384	-1.00192
COLEC12	6.57385	3.25665	-1.01335
CPE	10.8244	27.1882	1.32869
CPED1	4.05604	13.6139	1.74694
CPXM1	3.40226	10.5581	1.63379
CRABP2	24.6597	11.7547	-1.06892
CRADD	3.01345	6.51813	1.11304
CREBZF	3.83109	8.05296	1.07176
CREG1	35.8193	17.8103	-1.00803
CRIP1	2.53618	7.40489	1.54582
CRIPAK	3.20288	6.74646	1.07476
CRISPLD2	134.095	22.0106	-2.60699
CRLF1	75.8373	14.8556	-2.3519
CSF2	1.42904	85.7451	5.90693
CSF3	175.53	578.254	1.71998
CSGALNACT1	90.0659	30.516	-1.56142
CUL4B	234.305	49.7741	-2.23492
CXCL10	1	2.79898	1.4849
CXCR7	3.49244	1.43953	-1.27864
CYB561A3	24.1941	50.6609	1.06622
CYP1B1	230.099	97.8413	-1.23374
DAW1	32.3573	11.0732	-1.54702
DBNDD2	1.08947	2.26495	1.05586
DCBLD1	57.9914	28.2165	-1.0393
DDX10	21.5919	8.60038	-1.32802
DDX58	5.66126	16.333	1.52859
DDX60	3.89149	13.6446	1.80994
DENND3	1.84949	4.17078	1.17319
DHRS2	1	3.11779	1.64052
DHRS4-AS1	3.90567	1.91884	-1.02534
DHX58	3.43121	9.90016	1.52873
DIO2	9.51234	1.6954	-2.48817
DIRAS3	28.9393	2.81844	-3.36006
DMPK	13.0126	28.121	1.11174
DOK6	4.32626	2.03412	-1.08872
DSEL	35.8289	11.8169	-1.60027
DSG2	27.9762	11.4483	-1.28907
DTNA	1.89103	4.6603	1.30125
DTX3L	3.66909	13.2999	1.85792
EBF4	1.83637	4.062	1.14533
EDIL3	6.66508	3.19345	-1.06151
EDNRA	10.4505	2.99477	-1.80306
EFEMP1	215.227	33.4217	-2.687
EHF	1.10729	4.13552	1.90104
EID3	1.98422	4.41333	1.15329
ELFN2	10.4048	3.82867	-1.44233
ELTD1	18.1027	7.55009	-1.26164
ENPP2	46.6449	9.62213	-2.27729
EPHX1	30.8489	15.3163	-1.01015
ERRFI1	33.3609	68.0268	1.02795
ETV7	1.14351	2.62166	1.19702
EVA1C	5.41573	2.17435	-1.31657
EYA3	1.42523	2.99048	1.06918
F2R	23.5604	10.7584	-1.1309
F2RL1	17.5497	4.22493	-2.05445
F2RL2	8.12689	2.02692	-2.00341
FAM101A	2.02406	16.754	3.04918
FAM162A	51.4613	23.3623	-1.13931
FAM167A	52.2276	20.6609	-1.33791
FAM65C	1.42227	4.42826	1.63855
FANCA	3.62863	9.37088	1.36876
FASTKD1	4.5679	1.9672	-1.21538
FBLN5	126.275	52.2853	-1.27209
FBN1	618.242	217.518	-1.50704
FBN2	55.5107	21.9532	-1.33833
FENDRR	11.702	4.06209	-1.52646
FHL1	1.2975	4.31567	1.73385
FIBCD1	6.07289	2.96091	-1.03634
FKBP7	32.4428	10.9889	-1.56185
FLJ45340	3.76966	10.5926	1.49054
FLNB	174.018	80.2688	-1.11632
FLNC	153.01	74.9405	-1.02981
FLRT2	27.9788	11.9028	-1.23303
FLRT3	3.26927	1.54574	-1.08067
FLT1	2.11072	5.42163	1.36099
FMN2	1.54063	3.57328	1.21373
FMOD	3.15876	7.51741	1.25088
FOXF1	28.6696	13.4595	-1.0909
FST	114.132	27.4766	-2.05443
FUCA1	2.87525	6.11496	1.08866
FZD8	60.4732	618.239	3.3538
G6PD	137.432	57.9688	-1.24537
GADD45A	19.7452	47.5669	1.26845
GALNT1	48.8727	20.8299	-1.23037
GALNT15	34.4151	15.48	-1.15264
GALNT5	81.1429	38.7368	-1.06676
GBP2	2.48783	8.4793	1.76906
GBP5	1.01375	3.47901	1.77897
GCLM	43.693	19.0285	-1.19924
GDF15	35.8596	80.9137	1.17402
GK	41.6063	17.5079	-1.2488
GLT8D2	35.7846	13.878	-1.36654
GMPR	1.12851	2.78625	1.3039
GNG11	135.77	57.0491	-1.25089
GNG8	1	2.37223	1.24624
GPAM	57.8141	24.7069	-1.22651
GPC1	162.115	46.191	-1.81133
GPC6	22.623	9.52393	-1.24816
GPR146	5.87004	2.58279	-1.18444
GPR4	1.48858	4.93742	1.72982
GPR56	6.11502	2.87308	-1.08976
GPR89A	2.94321	1	-1.55739
GPRC5A	33.4715	6.08631	-2.45929
GREM2	4.07356	12.5206	1.61994
GRIA1	1.48178	3.23489	1.12639
GRK4	2.57269	1.24661	-1.04527
GSDMB	2.78049	8.4203	1.59853
GSTA4	10.0866	4.98569	-1.01658
GYS1	73.1524	29.0306	-1.33333
H1F0	17.5741	45.3918	1.36898
H1FX	19.9866	52.4785	1.39269
HAS1	40.2246	16.934	-1.24816
HDAC5	5.01079	12.3631	1.30293
HDAC9	1.0408	3.70019	1.82991
HELZ2	7.35516	28.2315	1.94048
HEPHL1	1.01205	4.43023	2.1301
HERC4	68.5786	34.1042	-1.00781
HERC5	1.03344	2.47504	1.25999
HERC6	2.06304	13.4831	2.70832
HES4	1.23895	2.55672	1.04517
HGF	31.7236	6.65147	-2.25381
HMGA2	21.6444	45.2458	1.06379
HMOX1	58.261	28.9505	-1.00894
HNRNPA1P33	3.07008	1.41938	-1.11302
HNRPDL	15.2108	6.74542	-1.17311
HOXD10	1.39757	4.06034	1.53868
HPD	5.57576	1.66582	-1.74294
HPSE	1.31523	2.79235	1.08616
HRCT1	10.1258	2.97776	-1.76574
HSD11B1	381.214	160.982	-1.2437
HSP90B1	858.291	424.04	-1.01727
HYPK	2.39418	6.92834	1.53298
ID1	80.067	26.518	-1.59424
ID2	34.7005	17.3201	-1.00251
ID4	2.97518	1.3544	-1.13532
IDH1	59.6357	27.7539	-1.10349
IFI27	7.91656	96.1651	3.60257
IFI35	11.0137	28.9131	1.39242
IFI44	14.1139	36.5202	1.37158
IFI6	26.3821	699	4.72766
IFIH1	1.57417	8.67699	2.4626
IFIT1	1.24536	12.4806	3.32505
IFIT2	1.25989	5.69816	2.1772
IFIT3	3.29426	29.2649	3.15114
IFITM1	11.1669	214.739	4.26528
IFNE	1.90997	4.17622	1.12865
IGF2	1.62811	5.67757	1.80208
IGFBP3	949.703	292.954	-1.6968
IGFBP4	1782.55	757.473	-1.23468
IGFBP5	370.821	95.8218	-1.9523
IL11	238.946	59.8139	-1.99813
IL13RA2	26.2577	10.3666	-1.3408
IL18BP	1.67789	3.59125	1.09783
IL1B	80.9073	169.302	1.06526
IL1R1	96.0152	33.7627	-1.50783
IL24	1.10907	18.0316	4.0231
IL33	244.17	14.6941	-4.05458
IL4I1	1.45691	8.3401	2.51715
IL7R	164.043	55.8247	-1.5551
IRAK2	5.78384	11.6449	1.0096
IRF1	5.89158	13.0126	1.14318
IRF7	3.23676	18.2521	2.49544
IRF9	13.1197	35.4394	1.43362
ISG15	16.4011	163.3	3.31566
ISG20	1.91448	4.70843	1.29829
ISLR	80.3447	33.3326	-1.26927
ISYNA1	6.2132	14.1208	1.18441
ITGA10	3.4577	7.16606	1.05137
ITGA7	2.34678	9.61519	2.03464
ITGBL1	223.086	92.4682	-1.27057
JAM2	1.54809	3.91859	1.33984
JUP	2.41749	8.14636	1.75265
KCNE1	2.9219	1.29795	-1.17068
KCNE4	11.504	2.1255	-2.43626
KCNMA1	19.6877	6.11521	-1.68682
KIAA1199	68.6232	167.328	1.28591
KIF26B	3.38824	1.55164	-1.12674
KLF5	1.37022	3.9113	1.51324
KRT7	76.615	15.2734	-2.32661
KRTAP1-5	4.33106	12.4941	1.52845
KRTAP2-3	5.60243	13.6723	1.28713
L1CAM	2.20211	5.69224	1.37011
LAMP3	1.54766	3.85589	1.31698
LCP1	1.03211	2.64531	1.35783
LDHA	1343.17	587.484	-1.19302
LENG8	34.7281	88.1041	1.34311
LIMS2	3.51901	8.21931	1.22385
LINC00473	3.92738	1.6358	-1.26357
LINC00842	4.66589	1.68498	-1.46942
LOC100126784	2.43167	5.04129	1.05185
LOC100132832	1.73511	3.58611	1.04739
LOC100144602	2.93393	1.19501	-1.29582
LOC100190986	2.05709	8.06119	1.97039
LOC100288069	3.04074	6.29093	1.04885
LOC100506060	6.09805	12.5459	1.0408
LOC100506123	1.67064	3.35448	1.00569
LOC146880	2.73937	5.93459	1.1153
LOC150776	3.50961	7.26374	1.0494
LOC646329	3.0287	6.55047	1.1129
LOC728752	5.11352	10.6911	1.06402
LOC728989	2.78464	5.59149	1.00574
LOC729737	1.78672	4.18991	1.22961
LOC731275	1.79543	3.74058	1.05893
LOXL3	89.8485	33.4768	-1.42433
LRIG1	25.0426	51.0831	1.02846
LRRC16A	12.4162	5.87142	-1.08044
LSAMP	3.13906	1.52921	-1.03754
LTB4R	2.17712	4.73627	1.12133
LTBP1	419.473	158.631	-1.4029
LXN	33.2361	13.0092	-1.35322
LY6E	184.025	437.513	1.24943
LY6K	14.9405	6.351	-1.23418
MALAT1	232.037	647.696	1.48096
MARCKS	67.4329	31.9802	-1.07627
MASP1	45.0333	6.35811	-2.82432
MCAM	7.59354	16.0176	1.07681
MCM2	14.7673	29.7016	1.00813
MCM8	3.25477	1.34135	-1.27887
MEF2B	1	2.3613	1.23958
MFSD6	3.02649	7.97626	1.39807
MIR1247	1	5.70612	2.51251
MIR1260B	1476.49	157.884	-3.22523
MIR1304	102.672	1	-6.6819
MIR1307	2.3694	5.62812	1.24813
MIR149	1	90.8574	6.50553
MIR1909	1	607.544	9.24685
MIR1914	1	607.544	9.24685
MIR193A	1	119.226	6.89756
MIR218-2	1	27.8879	4.80157
MIR2277	199.488	1	-7.64016
MIR2682	1	20.9664	4.39001
MIR3074	1	480.906	8.90961
MIR3176	103.466	1	-6.69301
MIR3198-2	1	932.36	9.86474
MIR324	1	343.225	8.42301
MIR33B	1	48.4417	5.59818
MIR3605	1	65.5161	6.03378
MIR3620	1	786.005	9.61839
MIR3648	158.728	45.7636	-1.79428
MIR3909	1	30.7561	4.9428
MIR3911	1	81.2526	6.34434
MIR3939	1	39.0566	5.28749
MIR3940	1	35.869	5.16467
MIR3942	33.3089	1	-5.05784
MIR412	1	70.8976	6.14766
MIR423	75.1005	1	-6.23075
MIR4263	328.236	1	-8.35859
MIR4284	461.845	1	-8.85126
MIR4440	1	45.5841	5.51046
MIR4516	1	313.223	8.29105
MIR4635	1	1571.01	10.6175
MIR4644	1	283.764	8.14855
MIR4674	1	166.719	7.38127
MIR4737	931.676	2432.02	1.38425
MIR4754	110.864	1	-6.79265
MIR4763	368.846	167.822	-1.13609
MIR493	1	138.576	7.11453
MIR5010	1	12.7642	3.67403
MIR5047	437.591	1101.68	1.33205
MIR5093	1	45.9625	5.52239
MIR5189	1	19.6137	4.29379
MIR5193	1	50.6645	5.6629
MIR541	250.66	1	-7.96959
MIR548I1	1	8.78682	3.13534
MIR564	156.964	351.663	1.16376
MIR570	1	81.151	6.34254
MIR574	44.7688	1	-5.48442
MIR614	946.454	226.958	-2.06011
MIR621	88.5444	1	-6.46833
MIR635	305.201	46.4499	-2.71601
MIR637	46.9743	1	-5.5538
MIR639	31.6234	1	-4.98292
MIR663A	214.331	1	-7.7437
MIR671	67.6359	1	-6.07972
MIR7-1	85.0247	1	-6.40981
MIR770	14.9965	252.047	4.071
MIR93	1	608.251	9.24852
MIR939	1	1956.21	10.9338
MIR941-3	12.3529	46.0618	1.89872
MIR943	64.1482	1	-6.00334
MIRLET7B	237.216	1	-7.89006
MIRLET7I	274.099	1	-8.09855
MMP1	27.8731	88.0734	1.65983
MMP9	1.08238	5.2615	2.28126
MOK	18.4651	37.3139	1.01491
MRGPRX3	2.46878	8.6678	1.81187
MT1A	24.6411	11.0793	-1.1532
MT1F	1.36457	3.12946	1.19746
MTMR2	24.5349	12.1392	-1.01516
MTSS1	1.10294	2.3684	1.10255
MX1	1.22636	25.7383	4.39146
MX2	2.50604	20.6881	3.04532
MYO10	88.9251	37.0022	-1.26498
MYO1D	7.49321	23.5141	1.64987
MYOCD	1.45136	3.40712	1.23115
NAV1	53.3793	24.1769	-1.14265
NCAM2	6.76718	2.55943	-1.40273
NEAT1	116.867	2018.46	4.11032
NEDD4L	1.55476	3.36947	1.11583
NEDD9	2.9497	8.87549	1.58926
NEFM	54.7427	25.9534	-1.07674
NEO1	5.81361	11.8559	1.0281
NES	22.9658	10.2016	-1.17069
NFE2L3	3.52721	7.2562	1.04069
NID2	121.222	60.4046	-1.00492
NLRP3	1.3058	2.61573	1.00229
NPR3	16.7814	2.34289	-2.8405
NPTX1	5.26579	1.71951	-1.61465
NQO1	194.799	61.9792	-1.65213
NR1D1	4.15034	12.6273	1.60524
NRGN	2.39736	11.3332	2.24103
NRN1	6.49435	2.58646	-1.32821
NS3BP	3.17306	7.12465	1.16694
NT5DC2	165.641	81.6869	-1.01988
OAS1	1.21647	28.5491	4.55267
OAS2	3.6798	44.0147	3.58028
OAS3	8.09003	57.2708	2.82358
OASL	1.31366	10.3798	2.98212
OCIAD2	3.19868	6.83085	1.09459
OLFML2A	1.10331	2.46074	1.15726
OLFML3	101.783	37.717	-1.43221
OXTR	1.79145	4.59416	1.35867
P4HA1	270.954	98.926	-1.45362
P4HA3	90.3412	31.7419	-1.509
PAMR1	32.97	14.3241	-1.20271
PAPL	1.9774	5.77184	1.54542
PAPPA	106.383	41.4249	-1.3607
PAQR5	8.30719	3.99254	-1.05705
PARP12	5.14441	10.3243	1.00497
PARP14	6.09252	19.6037	1.68601
PARP9	3.85126	16.8933	2.13305
PBX1	28.1895	8.75438	-1.68708
PCDH9	10.3898	2.03167	-2.35443
PCOLCE-AS1	26.9253	9.00912	-1.5795
PCSK1	1.15727	2.34316	1.01773
PCSK9	3.60358	7.75891	1.10642
PDE4D	26.1738	6.56964	-1.99424
PDE7B	16.1137	7.79504	-1.04766
PDK1	9.06402	3.4859	-1.37862
PDK4	27.4294	5.74111	-2.25632
PDLIM3	3.38415	16.8644	2.31711
PDXDC1	10.4607	2.35732	-2.14976
PDXDC2P	7.04485	15.2996	1.11885
PENK	22.0516	4.20666	-2.39013
PF4V1	75.3266	13.7971	-2.44879
PFN1P2	2.8849	12.9146	2.16241
PI16	5.28657	1.33123	-1.98958
PIDD	4.73079	10.8306	1.19496
PILRB	1.97193	4.04335	1.03594
PINLYP	1.81787	4.49423	1.30582
PIR	7.02264	2.70779	-1.3749
PLA2G4A	10.6009	4.65313	-1.18792
PLA2G4C	1.5082	3.80866	1.33645
PLCB1	4.21894	2.07001	-1.02724
PLOD2	717.047	258.826	-1.47008
PLSCR1	11.3771	42.0289	1.88525
PMAIP1	5.89667	23.5119	1.99542
PMEPA1	19.6608	7.979	-1.30104
PODXL	1.40641	5.03309	1.83942
POU2F2	2.28861	13.1682	2.52451
PPBP	2.79768	5.92039	1.08146
PPP1R3C	26.9212	9.45141	-1.51014
PRICKLE1	2.33281	4.98247	1.09479
PRRT2	1.62812	3.74378	1.20128
PRRX2	26.5947	13.1713	-1.01374
PRSS23	51.1707	24.0567	-1.08888
PRUNE2	5.13394	2.16365	-1.2466
PTGER2	35.4002	12.7665	-1.47139
PTGES	40.9142	15.9127	-1.36242
PTGFR	15.1495	7.57468	-1.00001
PTGIS	8.60728	1.76989	-2.28189
PTGS1	141.47	56.9834	-1.31189
PTGS2	84.8755	39.0015	-1.12182
PTP4A1	65.9957	24.916	-1.4053
PTPN3	1.43374	3.57464	1.31801
PTPRB	1.23581	2.51959	1.02773
PTPRN	77.0017	21.2346	-1.85847
PVRL3	54.268	25.9624	-1.06367
QPRT	13.0922	31.8741	1.28368
RALGAPB	1.00568	2.23554	1.15246
RANBP1	6.16122	1.00357	-2.61808
RARRES2	9.57145	34.0956	1.83278
RARRES3	1.48564	3.9654	1.41638
RASSF7	4.16702	10.7344	1.36515
RBM26	1.62384	3.67501	1.17834
RBP5	1.29858	2.91997	1.16902
RBPMS2	1.46819	3.31952	1.17693
REC8	1.39472	4.77647	1.77597
RFX8	5.16032	12.0707	1.22598
RGS3	8.61429	17.8799	1.05354
RGS4	4.95021	12.3506	1.31902
RHOU	1.95019	5.10961	1.3896
RNASET2	22.4596	10.8528	-1.04926
RND3	139.201	64.4408	-1.11112
RNU12	13.861	1	-3.79296
RNU6ATAC	1	38.6059	5.27075
ROBO1	89.2451	34.8185	-1.35792
RPS15AP10	1	2.20282	1.13935
RPS6KA2	31.0194	14.7545	-1.07202
RRAD	1.91262	12.9784	2.76249
RSAD2	1	3.98308	1.99388
RSPO3	37.457	12.6133	-1.57029
S100A10	46.1499	22.925	-1.00941
S100A6	659.045	300.278	-1.13408
SAA1	3.19825	58.3555	4.18951
SAA2	1.48778	14.4174	3.27657
SAA2-SAA4	1	2.02928	1.02097
SAMD11	11.1319	5.28795	-1.07392
SAMD9L	4.75511	9.54167	1.00476
SAMHD1	7.22831	33.6137	2.21732
SAP25	1.09863	2.71205	1.30368
SBSN	12.9183	5.18969	-1.3157
SCARNA16	1	5.92842	2.56765
SCARNA20	10.8995	1	-3.44619
SCARNA21	7.97612	1	-2.99569
SCARNA9L	1.33256	2.8258	1.08446
SCN9A	20.1542	7.04597	-1.51621
SCNN1D	1.93256	4.30626	1.15592
SEMA3A	20.0506	7.79281	-1.36343
SERPINA1	4.82243	10.3894	1.10728
SERPINB2	128.697	266.844	1.05202
SERPINE2	1024.31	182.852	-2.4859
SERPINH1	1123.53	454.904	-1.3044
SFRP1	102.347	27.4258	-1.89986
SHROOM3	1.99471	5.10638	1.35612
SLC15A3	6.62942	15.534	1.22848
SLC16A4	32.0558	14.8117	-1.11385
SLC16A6	1.3592	2.99984	1.14213
SLC1A3	1.17054	8.60984	2.87882
SLC22A15	2.93258	6.558	1.16109
SLC22A23	14.0744	6.31564	-1.15607
SLC25A37	8.18527	18.5065	1.17693
SLC2A1	187.603	90.0801	-1.0584
SLC37A2	1.87824	4.28927	1.19135
SLC38A5	79.8401	25.1472	-1.66672
SLC39A8	8.68693	17.9937	1.05057
SLC43A3	29.6472	65.3086	1.13938
SLC6A8	29.3483	14.0855	-1.05907
SLC7A11	47.9689	9.11367	-2.396
SLC7A2	22.9257	52.3763	1.19195
SLC8A1	18.4015	7.4976	-1.29532
SLC9A3	1.00063	2.30848	1.20604
SLIT2	48.2243	23.9478	-1.00987
SNAI1	15.5536	6.84195	-1.18477
SNAP25	3.69711	9.00163	1.28379
SNAR-F	1	10.3172	3.36698
SNAR-G1	9.16299	1	-3.19582
SNAR-G2	1	13.1198	3.71367
SNHG12	7.89512	15.8419	1.00471
SNHG3	1.8063	3.65231	1.01577
SNORA11	1	8.90662	3.15488
SNORA14B	13.0046	1	-3.70095
SNORA15	1	15.8509	3.98649
SNORA16A	30.415	14.219	-1.09696
SNORA17	4.17109	29.4421	2.81938
SNORA21	32.2408	1	-5.01082
SNORA22	1	12.7195	3.66897
SNORA23	1	4.01132	2.00408
SNORA24	9.90278	77.1561	2.96187
SNORA26	36.0757	1	-5.17296
SNORA27	18.9973	1	-4.24772
SNORA33	12.87	1	-3.68594
SNORA36C	1	14.3337	3.84134
SNORA39	1	34.0392	5.08913
SNORA42	1	13.9366	3.80081
SNORA43	29.0567	1	-4.8608
SNORA49	11.3026	1	-3.49858
SNORA50	1	10.782	3.43056
SNORA51	1	36.8863	5.20501
SNORA53	1	2.30906	1.20731
SNORA55	8.82604	1	-3.14177
SNORA56	1	14.36	3.84398
SNORA5C	16.9828	34.5165	1.02321
SNORA6	14.7477	39.5592	1.42352
SNORA61	36.768	118.895	1.69317
SNORA68	26.2344	1	-4.71339
SNORA69	1	15.4011	3.94496
SNORA71C	13.425	1	-3.74685
SNORA72	1	17.1256	4.09808
SNORA76	25.5186	54.1605	1.08569
SNORA77	15.2019	32.6646	1.10348
SNORA78	1	10.1633	3.3453
SNORA81	4.30006	16.1141	1.90589
SNORA9	22.753	8.83166	-1.3653
SNORD116-4	64.651	1	-6.0146
SNORD124	1	74.1269	6.21193
SNORD15A	1	5.95551	2.57423
SNORD19B	116.293	1	-6.86162
SNORD21	1	101.259	6.66191
SNORD22	1	20.4958	4.35726
SNORD23	54.0783	115.993	1.10092
SNORD32A	1	786.436	9.61919
SNORD35A	232.774	701.617	1.59175
SNORD35B	187.971	604.133	1.68436
SNORD58C	128.182	1	-7.00205
SNORD60	326.071	1	-8.34904
SNORD67	1	21.3483	4.41605
SNORD7	60.6439	1	-5.92229
SNORD76	466.26	1	-8.86499
SNORD8	1	34.0428	5.08928
SNORD88A	1	58.401	5.86792
SNORD88B	1	132.682	7.05183
SNORD88C	52.6904	1	-5.71947
SNORD89	61.0241	22.5836	-1.4341
SNORD94	1	17.7354	4.14856
SOD2	162.129	350.725	1.1132
SORCS2	14.1966	6.39422	-1.15071
SORT1	3.36784	14.3368	2.08982
SP100	23.6139	47.3007	1.00223
SPINT1	2.96046	7.30827	1.30371
SPOCK1	200.699	94.2969	-1.08975
SPON2	997.128	304.821	-1.70982
ST3GAL6	1.5272	3.88312	1.34633
STAP2	2.32974	5.69782	1.29024
STARD10	5.32261	11.5674	1.11986
STAT2	16.7409	42.4517	1.34244
STMN3	1.8094	4.0248	1.1534
STRIP2	2.50149	5.3972	1.10942
SYNPO	54.2509	13.6067	-1.99534
SYTL2	4.65362	1.98501	-1.22921
TALDO1	190.785	85.5652	-1.15685
TCTEX1D4	1.28543	4.87173	1.92219
TEK	1.9229	5.4424	1.50096
TFPI	90.6613	36.5966	-1.30878
TFPI2	1318.15	409.754	-1.68568
TGFBI	5009.37	1333.24	-1.90969
TGFBR1	30.7703	14.245	-1.11108
TGFBR3	12.8035	5.49352	-1.22074
THBD	4.30043	11.4776	1.41627
TIMP1	10343	4290.76	-1.26935
TLE3	5.77303	1.92681	-1.58312
TLR2	1.09811	8.95857	3.02824
TMEM106C	9.03394	22.3977	1.30992
TMEM132B	2.59083	5.61111	1.11487
TMEM155	10.5614	2.29993	-2.19914
TMEM194A	5.5153	11.0969	1.00865
TMEM204	1.44126	3.45512	1.2614
TMEM256	39.541	19.6939	-1.0056
TMEM59L	18.4124	8.9395	-1.04241
TMTC2	11.1255	5.3368	-1.05982
TMX3	70.2055	32.179	-1.12546
TNFAIP3	21.288	53.4011	1.32683
TNFRSF10D	115.903	20.4152	-2.5052
TNFRSF1B	4.94682	11.2612	1.18679
TNFSF4	7.86122	18.3728	1.22475
TNNT1	1.84895	3.70066	1.00108
TRABD2A	18.6985	5.39605	-1.79295
TRAF1	2.33695	5.99074	1.35811
TRHDE	10.6696	5.32051	-1.00387
TRIM16L	7.21728	3.43955	-1.06924
TRPA1	65.0311	18.4563	-1.81702
TRPS1	3.31113	1.64365	-1.01042
TSSK3	2.07002	4.59321	1.14986
TVP23C-CDRT4	3.57765	1.36143	-1.39389
TXNDC17	19.347	8.77658	-1.14038
TXNDC5	473.09	212.29	-1.15608
UBALD2	10.1888	21.9134	1.10482
UCN2	3.12104	6.39263	1.03438
USP18	3.52676	13.1838	1.90235
VCAM1	2.8461	7.94499	1.48106
VCAN	202.959	1	-7.66505
VEGFA	131.509	62.258	-1.07883
VLDLR	22.1719	10.2284	-1.11616
VSTM2L	1.60585	3.53694	1.13916
VTRNA1-3	1	176.461	7.46321
WASH5P	4.69002	9.96384	1.08711
WISP1	18.3324	8.85533	-1.04978
XAF1	3.67412	16.5025	2.16722
XRCC3	5.32655	11.2671	1.08084
XYLT1	40.0618	15.246	-1.3938
YPEL3	9.94545	29.9159	1.5888
ZC3H12A	18.8856	44.7781	1.24551
ZNF343	2.49909	1.00018	-1.32115

## Sheet: Tab2 LT-P6-DEG
Table 2. Diferential expression genes between LT and P6 cell lines
#geneSymbol	P6(FPKM)	LT(FPKM)	foldChange[log(2)]
A4GALT	17.1826	5.44618	-1.65763
AADAC	6.90178	1	-2.78697
ABCA1	16.3607	5.79656	-1.49697
ABCA6	3.31764	1.10634	-1.58436
ABCA8	7.58387	1.81706	-2.06132
ABCC1	56.2885	24.912	-1.176
ABCC3	48.6328	13.9285	-1.80388
ABCC4	8.86721	3.75433	-1.23992
ACE	2.83331	1.04431	-1.43994
ACO1	130.792	63.2098	-1.04905
ACOX2	5.52618	2.3972	-1.20493
ACSL5	4.06692	1.61675	-1.33084
ACTG2	1.28865	6.87892	2.41632
ACVR2A	7.71276	2.41401	-1.67582
ADAM12	61.3334	15.0715	-2.02485
ADAMTS1	120.245	23.7474	-2.34014
ADAMTS12	32.2858	13.3941	-1.2693
AEBP1	86.272	19.7815	-2.12474
AGTR1	7.63225	3.25289	-1.23039
AHR	35.1908	13.4119	-1.39168
AKR1C1	174.649	34.0037	-2.36069
AKR1C2	8.42821	3.50492	-1.26584
AKR1C3	19.4836	9.15799	-1.08916
AKR1E2	1.00026	2.93971	1.5553
ALDH1A3	20.3067	7.62043	-1.41401
AMIGO2	41.5104	17.8434	-1.21808
AMPH	3.48956	1.60734	-1.11837
AMZ1	1.07586	2.53634	1.23726
ANAPC4	8.32126	2.53756	-1.71336
ANGPT1	104.484	12.9908	-3.00772
ANGPTL4	619.05	35.9989	-4.10403
ANKRD1	5.44657	41.5403	2.93109
ANKRD2	1.15564	3.8453	1.7344
ANO10	64.3868	30.0698	-1.09845
ANTXR1	117.431	40.4456	-1.53776
ANXA10	8.91352	1.67983	-2.40768
APBB1IP	2.75055	7.16587	1.38142
APCDD1L	95.2954	43.6981	-1.12484
APLP2	176.201	74.9384	-1.23344
APOC1	1.56587	4.33978	1.47065
APOE	1.91541	5.78618	1.59496
APOL1	13.5637	6.75107	-1.00656
AR	5.9411	2.46624	-1.26842
AREG	45.3773	4.3535	-3.38172
ARG2	5.17023	11.6606	1.17334
ARHGAP29	4.97827	12.3083	1.30592
ARHGDIB	1.6201	4.79326	1.56492
ARHGEF26	2.64759	1.31807	-1.00625
ARL4C	5.11113	1.63088	-1.64799
ARMCX2	40.9214	14.0711	-1.54012
ARSA	38.658	16.1122	-1.26261
ARSI	12.9234	5.64725	-1.19437
ARSJ	29.8903	12.9994	-1.20123
ASAH1	43.1508	16.6142	-1.37697
ASIC1	7.92204	3.95272	-1.00303
ASS1	44.4436	21.6219	-1.03949
ATF3	1.2862	3.26981	1.34609
ATF5	22.4169	10.4011	-1.10785
ATG16L2	3.65962	7.91141	1.11224
ATHL1	7.47442	3.71588	-1.00826
ATP10A	6.5447	1.52944	-2.09732
ATP13A3	93.6743	40.2326	-1.21929
ATP2A3	5.42807	1.15559	-2.23181
ATP7A	6.26283	2.95741	-1.08248
ATP8B1	8.73429	4.26651	-1.03363
AURKB	12.6246	25.396	1.00836
B3GALNT1	5.95083	1.66688	-1.83594
B3GNT2	19.6927	8.15035	-1.27273
B3GNT4	1.97351	4.26894	1.11311
B4GALNT4	5.45836	1.17393	-2.21712
BACE2	5.61507	2.0588	-1.4475
BAMBI	5.86314	2.37192	-1.30562
BBS7	13.6743	6.81424	-1.00484
BCAM	16.5433	6.48282	-1.35156
BCYRN1	3464.02	7226	1.06075
BDKRB1	62.6434	28.993	-1.11146
BDNF	59.1189	29.0069	-1.02722
BEX1	83.6022	30.9475	-1.43372
BGN	405.034	198.219	-1.03095
BHLHE41	1.6831	3.58533	1.09099
BLOC1S1	2.30066	4.70924	1.03345
BLOC1S5	2.47888	5.18436	1.06448
BLVRB	20.2546	43.4736	1.10189
BMP1	93.8999	41.8017	-1.16756
BMP2	5.80598	1.089	-2.41454
BMP6	15.1868	1.38066	-3.45939
BOC	2.63816	5.49798	1.05937
BOLA1	4.2089	8.94667	1.08791
BORA	3.08503	1	-1.62528
BTBD3	2.50136	5.35452	1.09804
BTN2A1	26.0156	11.7604	-1.14544
C10orf10	3.12777	12.2376	1.96811
C11orf87	5.41612	1.11146	-2.2848
C1GALT1C1	68.4983	19.8446	-1.78732
C1QL1	1.33285	19.2376	3.85135
C1QTNF1	89.8459	41.5422	-1.11288
C1R	89.4978	29.5649	-1.59797
C1S	114.265	39.1884	-1.54388
C1orf54	3.00955	11.6809	1.95653
C1orf85	55.8595	27.7127	-1.01126
C2CD5	2.77428	1.00055	-1.47133
C2orf88	3.69358	10.9531	1.56825
C5orf46	1.32536	3.49858	1.40038
C7orf55	5.26725	2.50135	-1.07434
C8orf4	2.07822	7.92928	1.93184
CACNB2	2.52923	1.11042	-1.18759
CACNG7	12.5001	2.86938	-2.12313
CADM3	3.03837	8.12596	1.41924
CADPS2	3.02836	1.31713	-1.20114
CAMK1G	1.53879	3.77745	1.29562
CAMK4	1.44213	3.66352	1.34503
CANX	336.719	132.861	-1.34163
CARHSP1	16.8886	36.1742	1.09891
CAT	44.6542	19.917	-1.1648
CBR3	6.47901	13.951	1.10652
CBX5	11.6147	23.5078	1.01719
CCDC144B	1.6511	3.69234	1.16111
CCDC8	12.7532	3.68964	-1.78931
CCDC85C	2.3303	5.08272	1.12509
CCL2	23.4385	6.26788	-1.90283
CCL20	26.3043	13.0551	-1.01069
CCL28	2.40471	1.15164	-1.06218
CCNB2	12.0607	28.0108	1.21567
CCNO	1.05451	2.48187	1.23485
CCR10	2.5248	5.13833	1.02513
CCRL1	17.5764	2.03925	-3.10753
CD109	30.515	14.0827	-1.1156
CD274	7.37415	19.041	1.36856
CD55	39.6971	6.86404	-2.53191
CD7	3.78347	1.15526	-1.71149
CD9	26.1896	11.8952	-1.13861
CD97	38.414	17.6847	-1.11913
CDCA3	6.8341	16.4869	1.2705
CDCP1	58.9676	9.90476	-2.57373
CDH10	2.24015	1	-1.1636
CDH11	167.329	61.6963	-1.43943
CDH4	34.2575	12.4648	-1.45856
CDH6	32.8562	1.31096	-4.64747
CDIP1	15.5212	6.68192	-1.21591
CDKN2A	15.2183	110.553	2.86086
CDKN2C	7.23336	15.481	1.09776
CDKN3	8.29042	19.3643	1.22388
CDYL2	1.82972	4.34617	1.24812
CELF2	2.57879	1	-1.36669
CENPA	3.05103	6.57452	1.10759
CENPM	7.33645	15.5536	1.0841
CES1	1.43752	7.06466	2.29704
CFH	20.3093	3.36422	-2.59379
CGREF1	3.42749	1.63512	-1.06776
CHAF1B	4.40894	9.04533	1.03674
CHCHD10	4.7856	17.9727	1.90904
CHML	2.6001	5.36972	1.04628
CHPF2	105.466	49.1604	-1.10121
CHRM2	8.59427	2.63337	-1.70646
CHST2	16.2662	54.0935	1.73358
CKS1B	20.2832	55.1845	1.44398
CKS2	39.7292	93.9808	1.24217
CLDN11	50.1669	236.302	2.23582
CLEC14A	2.28058	1.02282	-1.15686
CLEC2B	2.99516	7.85751	1.39144
CLMP	121.129	46.4917	-1.3815
CLU	26.553	2.41939	-3.45616
CNIH3	2.91972	1.40563	-1.05461
CNOT6L	3.14613	6.76588	1.1047
CNTN3	6.54081	14.024	1.10036
CNTNAP3	2.88888	1	-1.53051
COL10A1	10.1269	5.0389	-1.00702
COL12A1	175.837	23.0944	-2.92862
COL16A1	107.351	24.9738	-2.10385
COL18A1	35.3581	9.85809	-1.84266
COL1A2	1	3085.02	11.5911
COL27A1	6.63148	3.15671	-1.07091
COL3A1	3995.12	904.027	-2.1438
COL5A2	575.926	242.69	-1.24677
COL5A3	11.7186	1.91451	-2.61375
COL6A1	2206.09	586.867	-1.91039
COL6A2	2854.47	819.365	-1.80065
COL8A1	352.973	105.197	-1.74646
COLEC12	6.57385	1.03557	-2.66631
COX7A1	12.1744	4.99837	-1.28432
CPA4	3.39551	1.23093	-1.46388
CPNE8	8.50371	3.19704	-1.41136
CPT1A	46.8382	10.1009	-2.2132
CPT1C	19.0988	8.93044	-1.09668
CPXM2	56.0671	5.22658	-3.42322
CPZ	7.90883	2.3161	-1.77177
CRABP2	24.6597	6.63	-1.89507
CRADD	3.01345	6.60345	1.1318
CREBZF	3.83109	8.48504	1.14717
CRIP1	2.53618	13.4246	2.40415
CRISPLD2	134.095	9.77755	-3.77764
CRLF1	75.8373	11.6292	-2.70516
CSF1	51.846	24.0912	-1.10572
CSF3	175.53	49.5455	-1.8249
CSGALNACT1	90.0659	24.7604	-1.86295
CSRP2	11.3339	29.0904	1.3599
CSTA	3.40831	7.30842	1.1005
CTGF	831.69	362.571	-1.19778
CTSC	127.847	38.0969	-1.74667
CTSD	227.732	106.314	-1.09901
CTSK	36.8982	13.7058	-1.42876
CTSL1	175.796	82.887	-1.08469
CUL4B	234.305	36.4363	-2.68494
CXCL1	961.307	390.561	-1.29945
CXCL2	33.0107	13.9735	-1.24024
CXCL3	232.002	58.5589	-1.98618
CXCL5	2082.1	288.335	-2.85222
CXCL6	1169.46	524.811	-1.15597
CXCR7	3.49244	1.1464	-1.60712
CYB561	18.967	7.36312	-1.3651
CYB5R2	4.18571	1.77139	-1.24059
CYGB	10.2383	2.98479	-1.77827
CYP1B1	230.099	47.442	-2.27802
CYP27A1	10.1694	5.06356	-1.00601
CYP2S1	2.93723	1.0757	-1.44918
CYP4V2	7.81334	3.51959	-1.15053
DARC	1.31507	3.49191	1.40888
DAW1	32.3573	13.5221	-1.25877
DBNDD2	1.08947	2.1967	1.01171
DBP	1.68131	3.62208	1.10723
DCN	426.39	138.379	-1.62354
DEFB135	1	2.02829	1.02026
DGKI	1.95753	4.71816	1.26919
DHRS3	64.2024	14.4319	-2.15337
DIO2	9.51234	3.95756	-1.26519
DKK3	170.202	45.5821	-1.90071
DLX1	1.60195	4.51166	1.49383
DLX2	1.17972	3.08754	1.38801
DMC1	1.78369	5.23375	1.55298
DNAJB9	24.6555	12.2827	-1.00528
DOK5	9.14788	1.16528	-2.97276
DOK6	4.32626	1.17328	-1.88258
DPP4	27.2743	10.0432	-1.44132
DPP7	65.5954	32.7893	-1.00037
DPT	4.03282	1.09933	-1.87516
DPYSL4	7.22453	1.54096	-2.22907
DSEL	35.8289	9.43507	-1.92502
DSG2	27.9762	3.39834	-3.0413
DUSP1	283.621	95.5204	-1.57008
DUSP2	2.29229	8.37577	1.86943
DUSP23	10.1515	31.3944	1.62882
EDARADD	1.54343	9.66015	2.64591
EDNRA	10.4505	1.97915	-2.40062
EEF1A2	3.71471	1.38382	-1.4246
EFEMP1	215.227	63.3991	-1.76333
EFS	11.6342	2.7437	-2.08418
ELTD1	18.1027	2.76101	-2.71294
EMC10	71.2218	30.1216	-1.24152
EN1	4.03755	1.1576	-1.80235
ENC1	36.6604	17.2612	-1.08669
ENOX1	2.81162	1.37286	-1.03422
ENPP2	46.6449	17.3302	-1.42843
EPB41L5	10.6129	4.38782	-1.27425
EPDR1	15.7478	1.3992	-3.49247
EPHA4	5.68095	2.03189	-1.48331
EPHB2	33.3462	9.93569	-1.74683
EPHB4	18.4075	8.64245	-1.09078
EPHX1	30.8489	12.7612	-1.27346
EPSTI1	10.8383	3.50938	-1.62685
EREG	51.5375	16.5316	-1.6404
ERGIC1	234.907	103.475	-1.18281
ESM1	41.7914	18.4311	-1.18107
EVA1C	5.41573	2.31944	-1.22338
EYA2	1.31428	4.20309	1.67718
EYA3	1.42523	4.72562	1.72931
EZH2	3.89471	7.87299	1.0154
F10	12.5672	1.88415	-2.73768
F2RL1	17.5497	1.21332	-3.85441
F2RL2	8.12689	1.64306	-2.30632
FADS2	199.592	51.585	-1.95203
FAM101A	2.02406	5.28428	1.38445
FAM126A	33.5646	15.6233	-1.10324
FAM180A	13.4276	4.67588	-1.52189
FAM19A3	1.83827	4.3524	1.24346
FAM20C	79.6796	23.157	-1.78276
FAM46A	24.3839	11.457	-1.0897
FAM47E-STBD1	9.39331	4.4385	-1.08156
FAM64A	6.56435	15.4581	1.23564
FAM83H	3.80746	1.22369	-1.63759
FANCA	3.62863	8.63124	1.25014
FAP	103.51	31.6214	-1.7108
FAR2	3.53714	1.52479	-1.21397
FAT1	48.1923	23.879	-1.01306
FBLN1	86.9081	6.51549	-3.73754
FBLN5	126.275	36.9334	-1.77357
FBN1	618.242	252.066	-1.29437
FBN2	55.5107	17.5386	-1.66223
FBXL13	2.7153	1.10592	-1.29587
FCGRT	40.9558	15.1539	-1.43438
FENDRR	11.702	3.87147	-1.5958
FER1L6	2.34533	1.03757	-1.17658
FEZ1	5.32489	2.07317	-1.36092
FGF12	5.89923	1.71876	-1.77916
FGL2	2.75855	1	-1.46391
FHL1	1.2975	6.3299	2.28645
FHOD3	11.2713	4.58387	-1.29802
FIBIN	41.6279	5.56964	-2.90189
FJX1	14.36	5.85788	-1.29361
FKBP14	43.5845	20.1635	-1.11207
FKBP7	32.4428	12.1005	-1.42283
FKBP9	128.027	56.1249	-1.18974
FLJ23867	27.1719	9.77939	-1.4743
FLJ46906	17.1718	3.46019	-2.31112
FLNB	174.018	80.9959	-1.10331
FLRT3	3.26927	1.22543	-1.41569
FMN2	1.54063	5.14246	1.73894
FMOD	3.15876	1.22365	-1.36817
FNDC1	2.93122	1.25469	-1.22417
FNTB	7.75303	3.7467	-1.04914
FOXC2	4.57934	2.21971	-1.04477
FOXD2-AS1	1.49038	3.30425	1.14865
FOXE1	1.00619	2.25268	1.16274
FOXF1	28.6696	8.63261	-1.73165
FRMD3	1.31945	4.15958	1.6565
FST	114.132	17.1269	-2.73637
FSTL3	182.863	90.6075	-1.01306
FZD1	14.5402	6.75175	-1.10671
FZD8	60.4732	13.3151	-2.18323
G0S2	580.534	1281.42	1.14229
GADD45A	19.7452	47.4478	1.26484
GAL	2.82343	1.11009	-1.34678
GALNT1	48.8727	21.9823	-1.15269
GALNT12	4.58047	1.23881	-1.88654
GALNT15	34.4151	13.4759	-1.35266
GALNT18	8.81529	2.8175	-1.64559
GALNT5	81.1429	28.6241	-1.50323
GALNT7	9.3799	3.29096	-1.51106
GAREM	4.64167	2.19749	-1.07879
GAS1	22.2244	11.0114	-1.01315
GAS6	390.526	163.792	-1.25355
GAS6-AS1	34.9109	14.6509	-1.25269
GBGT1	4.69045	1.44867	-1.695
GCLM	43.693	20.4714	-1.09379
GCNT2	1	2.23677	1.16142
GDNF	3.31377	1.15223	-1.52404
GGT1	1.5844	3.35485	1.08232
GJA1	125.377	19.831	-2.66044
GJB2	1.02155	2.32976	1.18942
GK	41.6063	8.02222	-2.37473
GLB1L	2.84617	6.66001	1.2265
GLIPR1	57.2381	24.1907	-1.24252
GLT8D2	35.7846	8.67427	-2.04452
GNG11	135.77	58.2075	-1.22189
GNG2	12.4282	5.10722	-1.28301
GPAM	57.8141	16.1015	-1.84423
GPAT2	13.9967	1.06789	-3.71226
GPC1	162.115	38.2481	-2.08356
GPC6	22.623	7.4117	-1.60991
GPNMB	13.3517	3.16296	-2.07767
GPR125	16.3459	6.92807	-1.2384
GPR133	4.0239	1	-2.00859
GPR146	5.87004	2.87146	-1.03159
GPR155	5.0335	2.13206	-1.23931
GPR4	1.48858	4.49139	1.59322
GPR56	6.11502	1.8648	-1.71334
GPR89A	2.94321	1.1746	-1.32521
GPRC5A	33.4715	6.18936	-2.43507
GPRC5B	7.89747	3.13917	-1.33101
GREM2	4.07356	16.5977	2.02662
GRIA3	9.31949	2.76124	-1.75493
GRK4	2.57269	1.00006	-1.3632
GSTM5	4.98475	1.51706	-1.71624
GTDC1	1.62141	3.40538	1.07057
GULP1	3.57776	1.65183	-1.11499
GYG2	3.73852	1.8572	-1.00934
H1FX	19.9866	63.0324	1.65706
H2AFV	31.1533	63.6945	1.03179
H2AFZ	102.416	217.881	1.0891
HAPLN1	7.87204	1.35377	-2.53975
HAPLN3	8.14775	3.28031	-1.31257
HAS2	312.267	97.3331	-1.68178
HAS2-AS1	29.9755	9.91975	-1.59541
HAUS4	6.55478	14.9126	1.18592
HCFC1R1	17.5513	35.796	1.02822
HCLS1	5.83342	2.08342	-1.48539
HECTD3	16.397	8.17741	-1.00372
HEPH	12.6141	3.06774	-2.03979
HERC2P4	2.54109	7.17694	1.49792
HERC4	68.5786	30.1999	-1.18322
HGF	31.7236	6.7173	-2.23961
HHIP	12.9177	2.01116	-2.68325
HHIP-AS1	6.06452	2.56068	-1.24387
HIF1A-AS2	228.279	101.572	-1.1683
HIF3A	3.11325	1.39696	-1.15613
HINT1	82.4812	167.916	1.0256
HIST1H2BJ	1.52741	3.25461	1.09139
HIST4H4	3.38379	1.39502	-1.27836
HMCN1	3.9666	1.11722	-1.82798
HMGB2	21.0857	59.0374	1.48537
HMGN2	73.6929	167.098	1.1811
HMOX1	58.261	11.9052	-2.29094
HMSD	1.2729	3.14689	1.30581
HOMER2	1.10578	2.41692	1.1281
HOXA5	8.07128	2.8198	-1.5172
HOXA6	4.88297	1.52413	-1.67977
HOXB6	3.23302	6.91985	1.09786
HOXC4	11.8461	5.86691	-1.01374
HOXD-AS1	1.50416	4.08778	1.44236
HOXD10	1.39757	5.71879	2.03279
HOXD11	1.60804	4.3889	1.44856
HOXD8	3.70167	8.77545	1.2453
HPD	5.57576	1.18477	-2.23456
HR	9.33351	2.22389	-2.06933
HRCT1	10.1258	4.39331	-1.20466
HS6ST1	17.3782	6.98768	-1.31439
HSD11B1	381.214	75.0964	-2.34379
HSD17B4	54.353	23.6226	-1.20219
HSPA5	568.363	275.866	-1.04284
HSPG2	201.178	98.3638	-1.03227
HTRA3	10.1863	3.72972	-1.44949
HYPK	2.39418	7.37478	1.62307
IDH1	59.6357	27.762	-1.10306
IDUA	14.7959	6.81866	-1.11764
IFI27	7.91656	33.2712	2.07133
IFI30	21.426	8.62738	-1.31237
IFI44L	9.24067	1.84011	-2.32821
IFITM1	11.1669	23.2279	1.05663
IGFBP3	949.703	462.023	-1.03951
IGFBP5	370.821	17.2036	-4.42994
IL11	238.946	46.3636	-2.36562
IL13RA2	26.2577	1.7922	-3.87294
IL17RA	13.2628	6.47896	-1.03355
IL1R1	96.0152	19.8192	-2.27636
IL1RN	3.30606	1.31709	-1.32775
IL24	1.10907	2.58111	1.21864
IL33	244.17	4.14443	-5.88057
IL4R	20.0938	9.13638	-1.13706
IL6	332.268	37.2065	-3.15872
IL6ST	117.201	46.955	-1.31964
IL7R	164.043	28.0746	-2.54674
IL8	2415.81	835.98	-1.53097
IMMP1L	1.12252	2.42577	1.1117
INHBA	700.383	149.731	-2.22577
IRX1	3.04349	1.19734	-1.34589
IRX5	1.85366	3.927	1.08305
ISLR	80.3447	2.5336	-4.98694
ISYNA1	6.2132	2.92985	-1.08451
ITGA2	104.586	37.9342	-1.46312
ITGB1	2596.57	1252.52	-1.05177
ITGB3	67.8849	29.6485	-1.19513
ITGB3BP	4.77297	10.9276	1.19502
ITGB5	151.079	69.4042	-1.12221
ITGBL1	223.086	52.2283	-2.0947
ITPRIP	73.0244	25.3805	-1.52466
KANK1	8.48374	3.44667	-1.2995
KCNE1	2.9219	1.02568	-1.51032
KCNE4	11.504	3.1507	-1.86839
KCTD12	18.5559	9.05894	-1.03446
KHDRBS3	1.55273	3.43668	1.14621
KIAA0922	8.59949	3.97139	-1.11461
KIAA1199	68.6232	20.4587	-1.74598
KIAA1462	22.3809	8.11992	-1.46273
KIAA1586	1.01094	3.5585	1.81557
KIF20A	11.358	25.6056	1.17275
KIF26B	3.38824	1.39128	-1.28413
KLF4	4.78444	1.30185	-1.87779
KLF5	1.37022	4.77495	1.80108
KRT17	1.24498	2.51873	1.01657
KRT18	4.71582	51.5016	3.44904
KRT19	22.2907	5.94069	-1.90774
KRT7	76.615	13.5193	-2.50261
KRTAP1-5	4.33106	22.5815	2.38235
KRTAP2-3	5.60243	22.7204	2.01986
KSR1	3.12335	1.09657	-1.5101
LACC1	8.39667	3.92908	-1.09563
LAMA2	12.7002	2.97982	-2.09155
LAMA4	262.594	109.773	-1.25831
LAMB1	239.262	115.832	-1.04656
LAMP2	152.997	66.2618	-1.20725
LARGE	6.0213	1.1896	-2.3396
LBH	5.21212	2.45867	-1.08399
LCE1F	1.05135	2.38224	1.18007
LCP1	1.03211	2.82165	1.45094
LDLRAD2	64.5764	30.0973	-1.10137
LDLRAD3	12.9758	6.26081	-1.0514
LEP	2.41045	1.01223	-1.25177
LFNG	3.77459	10.7573	1.51093
LGMN	113.588	20.6543	-2.45929
LHFPL2	21.3852	10.2587	-1.05976
LIF	123.27	14.1437	-3.12359
LIMCH1	8.51054	22.313	1.39056
LINC00460	1.11499	2.39303	1.10181
LINC00707	1.89521	5.34695	1.49636
LINC00842	4.66589	1.86802	-1.32064
LMF1	11.778	3.71281	-1.66551
LOC100129216	1	2.832	1.50182
LOC100131825	1.97932	5.03705	1.34758
LOC100144602	2.93393	1	-1.55283
LOC100190986	2.05709	5.95134	1.53261
LOC100505633	3.14657	1.36691	-1.20286
LOC100652770	2.81403	1.11519	-1.33534
LOC642236	1.52289	3.59586	1.23952
LOC654433	7.83218	16.1309	1.04235
LOC730101	2.10491	8.23397	1.96783
LOXL3	89.8485	22.6557	-1.98762
LPAR1	63.4805	20.9824	-1.59714
LPCAT2	14.9278	5.38298	-1.47152
LRCH2	7.51692	2.58541	-1.53975
LRIG3	7.97103	2.99495	-1.41224
LRP3	12.157	4.00809	-1.6008
LRRC16A	12.4162	2.43761	-2.34868
LRRC17	167.156	41.8086	-1.99932
LRRC20	2.04751	4.27404	1.06173
LRRK2	3.54845	1.4738	-1.26765
LSAMP	3.13906	1.01515	-1.62864
LSM3	11.5559	31.3028	1.43766
LTBP1	419.473	73.8748	-2.50542
LTBP2	113.112	52.3227	-1.11224
LTBP3	95.3834	37.3918	-1.35101
LTBP4	29.336	13.4152	-1.12881
LUM	148.073	62.7214	-1.23928
LURAP1L	18.9633	9.02544	-1.07114
LXN	33.2361	15.3055	-1.1187
LYNX1	3.70453	1.37188	-1.43313
MALAT1	232.037	469.749	1.01754
MAOA	8.71762	1.06729	-3.02998
MASP1	45.0333	1.14645	-5.29574
MBP	3.98971	1.29807	-1.61992
MCAM	7.59354	22.7912	1.58563
MCC	2.58363	1.20723	-1.0977
MCM2	14.7673	29.8332	1.01451
MEDAG	47.2497	15.069	-1.64872
MEF2B	1	2.0763	1.05401
MEGF6	2.71894	1.08293	-1.32811
MEIS3P1	5.90092	2.73294	-1.11049
MEST	6.74649	1.93779	-1.79972
MFAP2	43.2585	8.10887	-2.41541
MFAP5	7.81415	2.29988	-1.76453
MFGE8	549.759	179.119	-1.61788
MFSD6	3.02649	6.20106	1.03487
MGARP	7.00103	2.38343	-1.55453
MGC45800	2.52529	5.59784	1.14842
MICAL1	15.9795	4.08359	-1.96831
MIR1227	112.462	1	-6.81329
MIR1260B	1476.49	444.16	-1.73302
MIR127	1	61.9813	5.95376
MIR1282	248.244	781.691	1.65484
MIR1304	102.672	319.328	1.637
MIR1307	2.3694	29.5537	3.64075
MIR181A2HG	1.35876	2.78891	1.03741
MIR1915	1	588.417	9.2007
MIR212	28.6909	1	-4.84252
MIR221	118.401	45.855	-1.36853
MIR2277	199.488	1	-7.64016
MIR22HG	37.457	15.3032	-1.2914
MIR2682	1	41.0103	5.35791
MIR3074	1	463.967	8.85788
MIR3176	103.466	1	-6.69301
MIR3188	1	217.133	7.76244
MIR3198-2	1	1332.02	10.3794
MIR3605	1	173.282	7.43698
MIR3648	158.728	20.0972	-2.98149
MIR3911	1	59.8053	5.9022
MIR3916	129.811	1	-7.02027
MIR3918	1	76.381	6.25514
MIR423	75.1005	1	-6.23075
MIR4263	328.236	1	-8.35859
MIR4284	461.845	1	-8.85126
MIR4440	1	45.1675	5.49721
MIR4691	1	202.841	7.66421
MIR4754	110.864	1	-6.79265
MIR4763	368.846	168.757	-1.12807
MIR4784	1	1439.01	10.4909
MIR493	1	132.909	7.05429
MIR541	250.66	1	-7.96959
MIR548F5	12.5348	4.50733	-1.47559
MIR564	156.964	379.832	1.27493
MIR574	44.7688	1	-5.48442
MIR590	1	71.8331	6.16658
MIR593	1	44.4005	5.4725
MIR613	1	73.8679	6.20688
MIR621	88.5444	1	-6.46833
MIR635	305.201	89.6387	-1.76757
MIR639	31.6234	1	-4.98292
MIR641	1	47.2305	5.56165
MIR658	33.7814	1	-5.07816
MIR663A	214.331	1	-7.7437
MIR671	67.6359	1	-6.07972
MIR7-1	85.0247	1	-6.40981
MIR770	14.9965	135.131	3.17166
MIR939	1	382.463	8.57918
MIR940	191.385	1	-7.58033
MIR941-3	12.3529	71.7196	2.53752
MIR943	64.1482	1	-6.00334
MIRLET7B	237.216	483.999	1.0288
MIRLET7I	274.099	1	-8.09855
MLPH	20.469	5.96749	-1.77824
MME	201.315	74.0204	-1.44346
MMP1	27.8731	2.28514	-3.60852
MMP12	3.02181	1.04131	-1.53701
MMP14	593.328	274.4	-1.11255
MMP2	1015.53	344.538	-1.5595
MMP3	130.698	5.75818	-4.50448
MMP9	1.08238	2.36926	1.13023
MN1	2.3608	1.13422	-1.05758
MOCOS	5.24774	1.86455	-1.49287
MOK	18.4651	66.0141	1.83798
MOXD1	33.3608	13.0832	-1.35044
MRC2	405.341	194.376	-1.06029
MT1E	48.7908	113.31	1.21559
MYADM	219.282	93.5068	-1.22964
MYBBP1A	31.4721	15.1053	-1.05902
MYO10	88.9251	37.509	-1.24535
MYRF	2.33914	5.55688	1.2483
NALCN	3.19708	1.52074	-1.07198
NAMPT	81.2161	26.2595	-1.62893
NAP1L3	2.39724	1	-1.26137
NBL1	93.7501	36.2937	-1.3691
NCAM2	6.76718	1.85027	-1.87082
NCEH1	37.365	15.0762	-1.30941
NDN	15.1953	1	-3.92555
NDUFC2-KCTD14	3.43654	7.93618	1.20749
NEAT1	116.867	363.233	1.63603
NEDD4L	1.55476	3.16488	1.02546
NEFL	26.0084	1.02684	-4.66269
NEFM	54.7427	1.37448	-5.3157
NEGR1	15.9729	6.34573	-1.33177
NES	22.9658	5.1347	-2.16114
NETO1	1	2.88012	1.52613
NETO2	10.334	2.34819	-2.13778
NFATC4	23.2777	11.1335	-1.06403
NFIB	3.49778	1.21193	-1.52913
NFIX	40.0984	17.3849	-1.20571
NGF	10.1968	2.41376	-2.07877
NHSL1	5.94164	2.8339	-1.06807
NID2	121.222	42.3454	-1.51737
NKX6-1	2.6611	1.02403	-1.37777
NLRP3	1.3058	3.47051	1.41022
NLRX1	1.00099	4.4279	2.1452
NOG	1.14135	2.58552	1.17971
NPAS2	6.68633	2.92227	-1.19413
NPPB	1.20144	5.65648	2.23514
NPR3	16.7814	3.75616	-2.15953
NR2F1	13.3662	6.35798	-1.07195
NR4A2	6.40062	1.50949	-2.08415
NRGN	2.39736	18.433	2.94277
NRP1	194.688	94.223	-1.04702
NS3BP	3.17306	6.4754	1.02909
NT5E	403.686	159.389	-1.34069
NTNG1	1.32932	4.30735	1.69611
NTNG2	2.35489	1.16566	-1.01451
NTSR1	2.95705	1.13816	-1.37746
NYNRIN	4.91358	2.15678	-1.1879
OCIAD2	3.19868	6.90431	1.11002
OIP5	2.75033	5.86555	1.09266
OLFM1	4.34035	1.33457	-1.70144
OLFML2B	5.83338	1.8613	-1.64802
OLFML3	101.783	29.6705	-1.7784
OPN3	5.92399	17.7552	1.5836
OR10J3	1	2.28682	1.19334
OSMR	106.078	35.9501	-1.56105
OSR1	13.1377	4.34608	-1.59593
OXTR	1.79145	39.0598	4.44648
P4HA1	270.954	128.382	-1.0776
P4HA3	90.3412	18.5726	-2.28221
PAMR1	32.97	9.46074	-1.80113
PAPPA	106.383	18.5184	-2.52224
PAQR5	8.30719	2.30656	-1.84861
PARP8	2.43091	1.16239	-1.06441
PBX1	28.1895	5.07455	-2.47381
PCDH10	1.30147	3.08243	1.24392
PCDH9	10.3898	3.39355	-1.6143
PCDHGA10	3.98633	1.96935	-1.01734
PCDHGA12	10.6635	1.76625	-2.59392
PCOLCE	620.479	247.217	-1.3276
PCOLCE-AS1	26.9253	9.642	-1.48156
PCOLCE2	14.4905	6.05212	-1.25959
PDE4D	26.1738	7.52014	-1.79929
PDE7B	16.1137	5.79521	-1.47535
PDGFRA	121.874	32.6001	-1.90244
PDGFRL	37.1697	10.4251	-1.83406
PDK4	27.4294	1.02014	-4.74888
PDLIM3	3.38415	7.25207	1.0996
PDPN	11.3271	3.50187	-1.69358
PDZRN3	9.18324	4.24106	-1.11458
PENK	22.0516	3.46392	-2.67041
PF4	6.8706	2.3765	-1.5316
PF4V1	75.3266	12.5389	-2.58675
PFKFB3	31.9743	14.4058	-1.15026
PFN1P2	2.8849	8.38287	1.53892
PGD	166.73	83.2647	-1.00174
PGF	4.66113	2.06174	-1.17682
PHLDA1	98.6428	43.3394	-1.18653
PHLDB1	49.799	24.5547	-1.02012
PI16	5.28657	1.17406	-2.17083
PID1	131.321	25.1874	-2.38232
PIK3CD	9.8076	22.0745	1.17041
PINLYP	1.81787	4.70304	1.37134
PITPNC1	7.77425	2.71816	-1.51607
PLA2G4A	10.6009	2.71847	-1.96332
PLAC9	6.46847	3.00833	-1.10446
PLAG1	1.91502	4.97996	1.37877
PLAU	22.3327	3.75362	-2.5728
PLAUR	126.801	44.9221	-1.49707
PLCB1	4.21894	1.29912	-1.69934
PLIN2	107.775	27.837	-1.95295
PLOD2	717.047	321.665	-1.15651
PLSCR4	21.3123	8.36144	-1.34987
PLXNB3	13.1634	6.22065	-1.0814
PMAIP1	5.89667	11.9295	1.01656
PMEPA1	19.6608	6.95329	-1.49955
PMP22	16.6877	3.44896	-2.27455
PODXL	1.40641	4.62692	1.71803
POM121L9P	4.62264	1.75345	-1.39852
PON2	50.2316	25.0318	-1.00483
POR	36.6582	16.597	-1.14321
POSTN	1144.8	223.176	-2.35884
POU2F2	2.28861	6.92371	1.59707
PPAP2B	26.4614	8.24567	-1.68218
PPAP2C	12.9112	2.94783	-2.1309
PPP1R3C	26.9212	5.00896	-2.42616
PPP4R4	4.10466	1.53093	-1.42286
PRKG2	3.92203	1.35709	-1.53109
PROCR	94.665	36.353	-1.38076
PRRX1	44.1419	13.1119	-1.75127
PRSS12	65.0385	26.0033	-1.3226
PRUNE2	5.13394	1.3479	-1.92935
PSD3	15.4285	6.74582	-1.19353
PSEN2	5.53392	2.67143	-1.05069
PSG5	42.1189	136.937	1.70098
PSIP1	12.8721	31.2207	1.27826
PTGER2	35.4002	11.6128	-1.60804
PTGES	40.9142	16.7849	-1.28544
PTGIS	8.60728	1.05268	-3.03149
PTGS1	141.47	24.3347	-2.53941
PTN	20.4241	5.89292	-1.79322
PTP4A1	65.9957	28.5163	-1.21059
PTPRF	85.5703	32.7783	-1.38437
PTPRN	77.0017	28.6997	-1.42386
PTPRQ	4.13697	1.41001	-1.55287
PTPRS	30.2846	15.0464	-1.00917
PTTG1	30.6299	62.0992	1.01963
PWWP2B	3.15205	1.52606	-1.04648
PXDN	272.337	118.656	-1.19861
PYROXD2	11.5677	5.67544	-1.0273
QPCT	28.4566	8.35898	-1.76736
QPRT	13.0922	30.969	1.24212
QSOX1	673.714	197.503	-1.77026
RAB20	5.09435	1.72604	-1.56143
RAB38	2.22438	1.07103	-1.0544
RAC2	47.9396	101.18	1.07763
RAD51C	2.74026	5.66312	1.04728
RALGAPB	1.00568	4.67862	2.21792
RAMP1	5.01144	10.1129	1.01289
RANBP1	6.16122	16.3031	1.40386
RAP1GAP2	10.0637	4.03793	-1.31748
RARB	2.77437	6.63118	1.25711
RARRES1	5.11507	2.07058	-1.30472
RARRES2	9.57145	4.34449	-1.13955
RASD1	10.3916	2.09306	-2.31172
RASSF7	4.16702	9.6565	1.21249
RCAN1	35.7499	8.9161	-2.00345
RDH10	9.13944	3.55644	-1.36167
RECK	34.7592	15.3806	-1.17628
RELN	10.2396	1.66251	-2.62272
RGS17	5.03227	1.75775	-1.51748
RMDN2	3.89631	1.53087	-1.34776
RMI2	2.56493	6.21079	1.27586
RNASE4	21.5799	10.5559	-1.03164
RND3	139.201	41.8426	-1.73412
RNF182	1	2.33627	1.2242
RNU12	13.861	1	-3.79296
RNU4ATAC	22.6712	1	-4.50279
RNU6ATAC	1	34.1428	5.09351
ROBO1	89.2451	25.2074	-1.82393
ROR1	2.64493	1.29004	-1.03581
ROR2	4.19091	1.9992	-1.06784
ROS1	3.06676	14.4467	2.23595
RPA3	2.72096	6.54829	1.267
RPPH1	11.8914	68.317	2.52233
RPS12	481.014	1011.21	1.07193
RPS6KA2	31.0194	13.2734	-1.22463
RSPO3	37.457	4.01959	-3.22012
RSPO4	2.25811	1.09406	-1.04543
RTEL1-TNFRSF6B	14.4874	4.09101	-1.82427
S100A4	103.56	21.9783	-2.23631
SAA1	3.19825	11.4141	1.83546
SALL1	1.39443	2.96	1.08592
SAMD9L	4.75511	2.2321	-1.09108
SAP25	1.09863	2.76144	1.32971
SAPCD2	2.2995	5.16721	1.16807
SCARNA10	1	2.56507	1.359
SCARNA17	35.5519	12.6236	-1.4938
SCARNA2	9.34456	4.4988	-1.05459
SCARNA22	36.0667	179.173	2.31261
SCARNA4	1	10.3523	3.37189
SCARNA5	1	3.53211	1.82053
SCARNA8	1	13.2084	3.72338
SCN9A	20.1542	7.75869	-1.3772
SCUBE3	2.68076	14.4792	2.43327
SDC2	11.3689	24.5791	1.11234
SECTM1	9.90318	2.67573	-1.88796
SELENBP1	1.60431	6.36445	1.98808
SEMA3A	20.0506	4.95339	-2.01716
SERINC2	84.4127	16.7313	-2.33491
SERPINB2	128.697	22.4427	-2.51966
SERPINB9	4.97721	10.214	1.03713
SERPINE2	1024.31	57.4232	-4.15687
SERPINF1	77.1379	6.30172	-3.61362
SEZ6L2	25.4364	9.18041	-1.47027
SH2D4A	12.3995	5.25632	-1.23815
SH3PXD2B	34.9197	13.9849	-1.32017
SH3RF3	2.56681	1.06815	-1.26486
SH3RF3-AS1	2.12194	1.02323	-1.05225
SHC3	20.0714	2.11572	-3.24592
SIAE	19.8269	8.65434	-1.19596
SIRPA	34.9323	16.015	-1.12514
SLC12A7	4.73532	1.26276	-1.90688
SLC12A9	17.6996	8.49127	-1.05967
SLC16A4	32.0558	11.4123	-1.48999
SLC17A9	39.3634	9.27929	-2.08477
SLC1A1	42.0884	11.6048	-1.8587
SLC1A3	1.17054	3.13869	1.42299
SLC22A17	52.5063	25.1074	-1.06438
SLC22A18	18.1033	8.33766	-1.11854
SLC22A23	14.0744	2.32664	-2.59675
SLC22A31	2.60677	1.01246	-1.36439
SLC25A20	9.44293	4.55697	-1.05116
SLC27A4	16.8547	8.21474	-1.03686
SLC29A4	3.87008	1.57965	-1.29276
SLC2A1	187.603	93.4413	-1.00555
SLC2A10	43.0482	21.3048	-1.01477
SLC30A1	10.4318	4.86591	-1.10021
SLC37A2	1.87824	3.79578	1.01502
SLC38A1	7.33277	3.11882	-1.23336
SLC38A4	3.12436	1.23287	-1.34155
SLC38A5	79.8401	8.76868	-3.18668
SLC38A7	19.5064	9.54477	-1.03117
SLC4A2	43.2996	18.8355	-1.2009
SLC6A8	29.3483	10.6791	-1.45848
SLC7A11	47.9689	7.64396	-2.64971
SLC8A1	18.4015	5.27551	-1.80244
SLC9A3R2	7.03109	14.4702	1.04126
SLIT2	48.2243	20.2186	-1.25408
SLIT3	18.9975	9.35998	-1.02123
SMEK2	11.9327	5.3659	-1.15302
SMOC1	5.02826	24.5513	2.28767
SMOX	37.3134	9.17207	-2.02437
SMPDL3A	4.44151	2.20064	-1.01313
SNAI1	15.5536	6.31287	-1.30088
SNAR-D	1	24.1856	4.59608
SNAR-F	1	10.9237	3.44939
SNHG10	1.43046	2.93703	1.03788
SNHG3	1.8063	3.84673	1.0906
SNHG6	31.3616	65.7041	1.06698
SNORA11	1	23.9755	4.58349
SNORA13	1	12.9436	3.69417
SNORA17	4.17109	12.5608	1.59043
SNORA18	69.5329	159.971	1.20204
SNORA20	1	13.2024	3.72273
SNORA21	32.2408	11.1397	-1.53318
SNORA23	1	8.61628	3.10707
SNORA24	9.90278	28.3835	1.51915
SNORA26	36.0757	1	-5.17296
SNORA37	1	21.7857	4.44531
SNORA39	1	8.58804	3.10233
SNORA44	40.8727	16.5523	-1.30411
SNORA45	22.1782	1	-4.47107
SNORA48	138.981	301.96	1.11947
SNORA54	1	17.254	4.10886
SNORA5B	1	11.004	3.45996
SNORA6	14.7477	33.024	1.16302
SNORA61	36.768	91.1839	1.31033
SNORA66	1	21.3236	4.41438
SNORA69	1	13.3324	3.73686
SNORA71B	7.9989	28.8211	1.84925
SNORA71D	1	7.01489	2.81042
SNORA74A	2.53817	1	-1.34379
SNORA76	25.5186	57.4293	1.17024
SNORA81	4.30006	11.8228	1.45914
SNORA84	7.95008	28.5293	1.8434
SNORA9	22.753	1	-4.50798
SNORD114-2	1	1439.01	10.4909
SNORD116-22	1	89.9522	6.49109
SNORD116-4	64.651	1	-6.0146
SNORD12B	1	56.5803	5.82223
SNORD15B	14.0268	51.1779	1.86734
SNORD16	127.722	1	-6.99686
SNORD19B	116.293	1	-6.86162
SNORD22	1	66.2814	6.05053
SNORD35B	187.971	760.663	2.01675
SNORD46	68.934	1	-6.10714
SNORD60	326.071	1	-8.34904
SNORD7	60.6439	1	-5.92229
SNORD76	466.26	942.966	1.01607
SNORD87	1	2172.34	11.085
SNORD88C	52.6904	1	-5.71947
SNORD9	1	41.3506	5.36984
SNORD94	1	17.6751	4.14365
SNORD97	11.7824	54.7124	2.21523
SNORD99	1	588.417	9.2007
SNRNP27	19.7381	7.83303	-1.33334
SNX18	20.0981	8.52779	-1.23681
SORCS2	14.1966	2.15874	-2.71728
SORT1	3.36784	10.8036	1.68161
SOX4	22.3081	5.0972	-2.12979
SPC24	5.64177	11.8931	1.07591
SPDL1	24.3386	54.8541	1.17235
SPOCK1	200.699	67.3801	-1.57464
SPON2	997.128	64.6205	-3.94771
SQSTM1	157.89	70.7501	-1.15812
SRPX	161.017	45.4231	-1.82571
ST6GALNAC3	2.44644	1	-1.29068
STAMBPL1	10.8541	4.49873	-1.27066
STARD10	5.32261	11.2709	1.0824
STC1	69.9535	15.6105	-2.16388
STC2	169.026	42.844	-1.98008
STEAP2	30.8579	12.4763	-1.30645
STIL	3.22711	6.46128	1.00158
STMN1	33.1375	90.1958	1.4446
STMN3	1.8094	3.81528	1.07627
STOM	44.6303	16.3685	-1.4471
STRA6	3.83715	1.7864	-1.10298
SULF1	154.428	4.07328	-5.2446
SULF2	3.66629	1.1978	-1.61394
SUSD2	5.10479	1.94155	-1.39464
SVEP1	8.81424	1.65215	-2.41549
SVIL	9.75482	4.33139	-1.17129
SYN1	2.57367	1.18932	-1.11368
SYNGR2	11.9545	4.39124	-1.44485
SYNPO	54.2509	13.0602	-2.05447
SYNPO2	5.63923	1.65056	-1.77254
SYT11	12.2342	5.15093	-1.24801
TBX1	1.94994	12.4341	2.6728
TBX3	42.5719	20.7167	-1.03911
TBX5	8.54443	3.43755	-1.3136
TCTEX1D2	4.65131	13.6543	1.55365
TCTEX1D4	1.28543	2.69125	1.06603
TEK	1.9229	10.3774	2.4321
TENM2	4.21119	11.9739	1.50759
TERT	1.29581	356.331	8.10322
TES	30.7266	4.9879	-2.62298
TFAP2A	1.07961	6.958	2.68816
TFPI	90.6613	22.9687	-1.98082
TFPI2	1318.15	43.4848	-4.92186
TFRC	192.92	87.8329	-1.13517
TGFB3	3.89194	1.48473	-1.39029
TGFBI	5009.37	1646.48	-1.60524
TGFBR1	30.7703	14.8677	-1.04936
TGFBR3	12.8035	2.28786	-2.48447
THBD	4.30043	1.13659	-1.91977
THBS1	4150.95	1698.42	-1.28925
TIE1	1.14329	3.40032	1.57248
TIMP1	10343	1406.61	-2.87836
TK1	33.9708	78.7367	1.21274
TM4SF1	31.8834	14.3689	-1.14986
TMEM100	2.42503	1.07532	-1.17323
TMEM106C	9.03394	20.925	1.2118
TMEM119	13.572	2.00264	-2.76066
TMEM131	27.4799	11.2803	-1.28457
TMEM132A	153.518	57.7631	-1.41019
TMEM155	10.5614	2.07216	-2.34959
TMEM171	10.8864	5.16594	-1.07542
TMEM173	21.2116	6.73128	-1.6559
TMEM200A	83.5843	34.269	-1.28633
TMEM204	1.44126	3.64974	1.34046
TMEM233	2.54029	1	-1.34499
TMEM25	8.13182	3.74411	-1.11896
TMEM47	42.9748	18.2016	-1.23943
TMEM54	21.2614	46.5665	1.13106
TMEM59L	18.4124	3.42092	-2.42822
TMTC1	23.0639	6.27648	-1.87761
TMTC2	11.1255	4.05363	-1.45658
TMX3	70.2055	29.8192	-1.23534
TNC	60.123	22.7329	-1.40314
TNFAIP6	77.0756	12.5188	-2.62218
TNFRSF10A	6.4898	2.72521	-1.25181
TNFRSF10D	115.903	27.2404	-2.0891
TNFRSF11B	38.644	7.12027	-2.44024
TNFRSF14	6.166	2.86626	-1.10517
TNIK	6.89223	2.7404	-1.33059
TNS3	23.4222	8.84725	-1.40458
TP53I11	7.66154	3.27425	-1.22647
TPBG	241.98	96.6404	-1.32419
TPTEP1	5.89325	1.63196	-1.85246
TRABD2A	18.6985	7.49134	-1.31963
TREM1	9.80396	1.63158	-2.5871
TRNP1	12.1235	29.4237	1.27917
TRO	9.11921	2.65963	-1.77769
TROAP	4.5551	11.4057	1.3242
TRPA1	65.0311	6.96089	-3.22379
TRPC4	1.22042	2.64859	1.11785
TRPV2	6.28201	2.15026	-1.54672
TSC22D1	19.5853	8.25622	-1.24622
TSPAN15	1	2.04258	1.03039
TSPYL4	5.76085	11.8742	1.04348
TSPYL5	4.26506	1.64312	-1.37613
TTC12	3.23401	1.60561	-1.01021
TTYH3	107.405	47.3573	-1.1814
TUBA4A	8.10969	31.6919	1.9664
TXNIP	87.8932	220.893	1.32952
TXNRD1	221.77	103.44	-1.10027
TYMP	24.9606	7.7107	-1.69472
TYMS	20.4392	50.9974	1.31908
UBALD2	10.1888	21.4674	1.07516
UGDH-AS1	7.00196	14.5579	1.05597
ULBP3	11.5434	5.7426	-1.00729
UNC93B1	14.2444	7.02472	-1.01988
USP32P2	1.17276	2.6507	1.17647
USP40	15.1502	6.40478	-1.24212
VCAN	202.959	17.7074	-3.51876
VDR	12.7757	3.85833	-1.72735
VEGFA	131.509	17.4401	-2.91469
VGLL3	9.68439	28.3949	1.5519
VLDLR	22.1719	9.50603	-1.22182
VNN1	1.04474	2.4085	1.20499
VSTM4	7.79994	2.02984	-1.94209
WEE1	3.81617	7.68644	1.01019
WISP1	18.3324	2.21421	-3.04953
WLS	365.621	80.654	-2.18053
WNT5A	380.928	126.308	-1.59257
XIST	17.3218	36.3814	1.07061
XYLT1	40.0618	11.0985	-1.85186
YPEL3	9.94545	20.852	1.06808
ZDHHC20	12.7586	6.25428	-1.02855
ZDHHC9	38.4025	17.7446	-1.11382
ZFYVE28	3.30152	1.28812	-1.35787
ZMAT4	2.80797	1.15527	-1.28129
ZMPSTE24	34.3318	14.7855	-1.21536
ZNF185	1.6376	8.72108	2.41292
ZNF343	2.49909	1.02722	-1.28265
ZNF385D	3.5075	1.44634	-1.27804
ZNF415	2.39427	1.1865	-1.01287
ZNF469	11.6389	3.92411	-1.56852
ZNF503	37.9579	11.6356	-1.70585
ZNF503-AS2	4.06743	2.03193	-1.00127
ZNF542	5.92307	2.57635	-1.20102
ZNF667	2.18523	1.07825	-1.01909
ZSCAN18	4.63985	1.69425	-1.45344

## Sheet: Tab3 LTR-P6-DEG
Table 3. differential expression genes between LTR and P6 cell lines.
#geneSymbol	P6(FPKM)	LTR(FPKM)	foldChange[log(2)]
AADAC	6.90178	1.36348	-2.33968
AASDH	4.04507	1.65649	-1.28804
ABCA7	1.43882	3.02336	1.07127
ABCC1	56.2885	27.9842	-1.00823
ABI3BP	29.5989	3.25328	-3.18558
ACADVL	203.14	101.447	-1.00175
ACLY	225.57	93.5563	-1.26967
ACPL2	3.73468	1.8296	-1.02946
ACTN1	391.258	177.737	-1.13838
ACVRL1	2.53173	1.06679	-1.24685
ADAM12	61.3334	8.11034	-2.91884
ADAM19	51.0073	15.0945	-1.75668
ADAM33	2.69775	12.8334	2.25007
ADAM9	282.061	100.837	-1.48398
ADAMTS1	120.245	29.9662	-2.00457
ADAMTS4	17.6044	5.96246	-1.56196
ADAMTS5	2.02478	4.58943	1.18055
ADAMTS6	16.2702	7.12569	-1.19113
ADAMTSL1	37.4721	10.0646	-1.89653
ADCY7	32.0908	13.7734	-1.22028
AFAP1L1	4.36073	2.16287	-1.01162
AFF3	1.20754	3.57275	1.56496
AGA	19.8071	7.72972	-1.35753
AGAP6	1.94459	4.04532	1.05679
AGRN	81.1956	34.544	-1.23297
AHRR	4.8426	10.4076	1.10378
AHSA2	9.40451	23.6354	1.32952
AK4	21.3908	1.57073	-3.76748
AKR1C3	19.4836	8.93506	-1.12471
ALCAM	72.206	31.25	-1.20826
ALDH18A1	97.5368	35.6391	-1.45249
ALDH1A3	20.3067	9.29664	-1.12717
ALDOA	1476.5	630.147	-1.22842
ALDOC	69.8412	8.57503	-3.02586
ALOX15B	7.72631	1.03781	-2.89624
ALOX5AP	7.86105	2.78622	-1.49641
ALPK2	8.73931	3.3289	-1.39247
AMT	1.95907	5.0928	1.37829
ANG	13.7559	5.81112	-1.24316
ANGPT1	104.484	30.1061	-1.79515
ANGPTL4	619.05	140.798	-2.13643
ANKH	10.9649	5.11382	-1.10042
ANKRD1	5.44657	1	-2.44535
ANKRD10	3.88348	12.6518	1.70392
ANKRD37	4.82257	1.95497	-1.30266
ANO10	64.3868	31.746	-1.02019
ANPEP	484.837	180.145	-1.42834
ANXA10	8.91352	2.22529	-2.002
AOX1	50.0442	19.06	-1.39265
AP1S2	2.91108	7.2508	1.31659
APCDD1L	95.2954	23.3402	-2.02959
APLN	3.26616	1.02961	-1.6655
APMAP	127.972	59.2403	-1.11118
APOE	1.91541	23.6033	3.62326
APOL1	13.5637	6.74675	-1.00748
APP	384.735	179.952	-1.09625
AREG	45.3773	8.36968	-2.43873
ARHGAP31	15.4008	5.88323	-1.38832
ARMC9	9.45594	31.5831	1.73986
ARRDC4	11.4452	4.41935	-1.37284
ARSA	38.658	17.8471	-1.11507
ARSD	11.0773	4.73556	-1.226
ARSI	12.9234	4.45832	-1.53541
ARSJ	29.8903	11.4167	-1.38853
ASIC1	7.92204	3.57766	-1.14686
ASPH	411.634	128.049	-1.68466
ATP10A	6.5447	2.72017	-1.26663
ATP2A3	5.42807	1.25373	-2.11421
ATP2B4	48.1283	22.572	-1.09235
ATP2C1	72.7471	33.5751	-1.1155
ATP6AP1	124.881	61.0253	-1.03307
ATP6AP2	207.173	73.3865	-1.49725
ATP6V0E2	1.61275	3.32817	1.04521
AXL	131.137	61.9742	-1.08134
B3GALNT1	5.95083	1.4418	-2.04522
B3GNT2	19.6927	9.09614	-1.11433
B3GNT5	11.5118	4.50463	-1.35363
B4GALNT4	5.45836	1.94715	-1.4871
B4GALT1	191.263	77.9194	-1.2955
B4GALT4	29.8462	12.6471	-1.23874
B4GALT7	45.8763	19.1824	-1.25797
BAMBI	5.86314	2.312	-1.34253
BATF2	1.11324	2.32781	1.06421
BCAM	16.5433	6.00103	-1.46297
BCAP31	151.332	70.4033	-1.104
BCHE	5.02828	1.60781	-1.64497
BDNF	59.1189	25.3088	-1.22398
BGN	405.034	44.242	-3.19455
BHLHE40	83.7458	23.5646	-1.8294
BMF	1.0245	2.71067	1.40373
BMP1	93.8999	42.0852	-1.15781
BMP2	5.80598	1.85615	-1.64522
BMP6	15.1868	3.92992	-1.95025
BMPER	34.828	16.911	-1.04229
BNIP3	195.294	38.8186	-2.33083
BNIP3L	70.9149	28.0127	-1.34001
BOC	2.63816	1.09022	-1.27491
BSG	388.467	184.104	-1.07727
BST1	13.7284	6.08501	-1.17383
BTD	13.5397	6.18324	-1.13076
BTN2A1	26.0156	12.4311	-1.06543
C10orf54	21.9459	3.85439	-2.50938
C11orf87	5.41612	1.51593	-1.83705
C14orf37	3.40165	1.6465	-1.04684
C15orf48	6.71877	3.19258	-1.07347
C19orf10	407.901	194.844	-1.0659
C1GALT1	11.6323	5.73769	-1.01959
C1GALT1C1	68.4983	27.5398	-1.31455
C1RL-AS1	1.38847	2.97456	1.09918
C1orf198	10.8782	23.3006	1.09892
C1orf54	3.00955	10.0495	1.7395
C3orf58	11.5988	5.01435	-1.20984
C4orf3	41.2555	16.3106	-1.33878
C5orf15	59.5798	28.8752	-1.04499
CA9	43.3031	1.79825	-4.5898
CADM3	3.03837	1.0075	-1.59251
CALR	1668.73	613.181	-1.44437
CALU	599.685	205.133	-1.54764
CAMK2N1	26.9203	75.217	1.48236
CAMK4	1.44213	3.48584	1.2733
CANX	336.719	153.791	-1.13058
CAP2	5.60882	1.75578	-1.67559
CARD11	2.81765	1	-1.49449
CCBE1	50.3161	13.6545	-1.88164
CCDC102B	1.67444	3.88068	1.21263
CCDC69	1.2332	3.84954	1.64228
CCDC8	12.7532	3.66754	-1.79797
CCDC80	349.361	92.7922	-1.91264
CCDC85A	3.93536	1.85148	-1.08781
CCL20	26.3043	5.02488	-2.38814
CCND1	218.936	86.8599	-1.33375
CCRL1	17.5764	39.6839	1.17491
CCSER2	5.75677	2.14713	-1.42285
CD151	707.753	298.639	-1.24484
CD200	7.87368	1.26651	-2.63618
CD248	199.073	97.1838	-1.03451
CD274	7.37415	2.21018	-1.73832
CD276	94.5447	43.4176	-1.12272
CD40	3.19505	1.50049	-1.0904
CD55	39.6971	12.4614	-1.67157
CD59	138.333	64.2496	-1.10639
CD68	88.3042	35.9369	-1.29702
CD7	3.78347	1.28066	-1.56282
CD74	3.70353	10.4285	1.49355
CDA	6.14559	2.16758	-1.50347
CDC25B	13.8059	35.1129	1.34671
CDCA3	6.8341	15.923	1.22029
CDH10	2.24015	1.01323	-1.14464
CDH11	167.329	81.8985	-1.03078
CDH13	34.5021	12.751	-1.43607
CDH2	134.902	44.4852	-1.60051
CDH4	34.2575	5.99995	-2.5134
CDH6	32.8562	15.9957	-1.03848
CENPW	5.68684	11.4821	1.01369
CEP170	52.0422	21.8461	-1.2523
CERCAM	52.7134	22.294	-1.24151
CERS5	30.2813	14.3166	-1.08074
CERS6	10.4461	5.1125	-1.03086
CERS6-AS1	19.5188	8.27039	-1.23884
CGREF1	3.42749	1.47724	-1.21425
CHCHD10	4.7856	10.4655	1.12886
CHPF2	105.466	44.1676	-1.25572
CHRM2	8.59427	1.3477	-2.67288
CHST11	8.90838	4.31138	-1.04701
CHST2	16.2662	5.21991	-1.63978
CHST6	3.73415	1.46639	-1.34851
CHST7	8.67215	3.49741	-1.3101
CHSY1	21.3763	9.87636	-1.11396
CHSY3	5.26838	1.91659	-1.45882
CILP2	2.56281	6.42662	1.32633
CKAP4	490.751	184.926	-1.40804
CLDN11	50.1669	184.07	1.87545
CLEC14A	2.28058	1.13808	-1.0028
CLEC2B	2.99516	1.39547	-1.10188
CLGN	2.12614	4.63847	1.12541
CLSTN1	97.0825	41.1696	-1.23763
CLU	26.553	64.9501	1.29046
CLVS1	9.59569	4.12941	-1.21645
CMIP	23.5574	11.1998	-1.0727
CMPK2	1	2.00335	1.00241
CMTM4	10.4959	4.84061	-1.11656
CNIH3	2.91972	6.89237	1.23917
CNOT8	28.0264	13.7899	-1.02317
CNTNAP3	2.88888	1.04313	-1.46958
COG6	27.0843	11.7584	-1.20376
COL10A1	10.1269	3.718	-1.4456
COL12A1	175.837	70.1235	-1.32627
COL13A1	16.5348	7.19929	-1.19958
COL1A1	1	2439.88	11.2526
COL1A2	1	1770.54	10.79
COL3A1	3995.12	1456.02	-1.45621
COL4A1	120.918	38.9305	-1.63506
COL4A2	173.176	72.6534	-1.25314
COL4A2-AS1	16.5732	7.23514	-1.19576
COL5A1	503.269	99.8351	-2.33371
COL5A2	575.926	155.024	-1.89339
COL5A3	11.7186	2.76807	-2.08185
COL6A1	2206.09	1079.85	-1.03066
COL6A2	2854.47	1316	-1.11707
COL8A1	352.973	73.4168	-2.26537
COLGALT1	182.483	84.5491	-1.1099
COMMD3-BMI1	1.91741	4.85922	1.34157
COPB2	155.26	76.1315	-1.02812
COPG1	186.481	91.0591	-1.03415
CPE	10.8244	1.11193	-3.28315
CPPED1	10.3814	5.1364	-1.01517
CPXM2	56.0671	24.0187	-1.223
CRABP2	24.6597	9.17894	-1.42575
CRELD1	40.4124	16.5376	-1.28905
CRIM1	232.852	70.6473	-1.72071
CRIP1	2.53618	8.97586	1.82339
CRIPAK	3.20288	6.4762	1.01578
CRISPLD2	134.095	37.216	-1.84926
CRLF1	75.8373	30.402	-1.31874
CRYAB	7.74839	3.40295	-1.18711
CRYBB2P1	16.5331	8.12266	-1.02534
CSGALNACT1	90.0659	21.0827	-2.09492
CT49	1.19474	2.55584	1.0971
CTAGE5	14.9846	7.43541	-1.011
CTGF	831.69	257.708	-1.69031
CTSB	506.896	218.711	-1.21266
CTSK	36.8982	186.126	2.33466
CTSZ	179.497	68.9392	-1.38056
CUL4B	234.305	81.9243	-1.51602
CXCL12	4.25584	11.514	1.43587
CXCL2	33.0107	68.6659	1.05666
CXCL5	2082.1	514.953	-2.01553
CXCL6	1169.46	362.426	-1.69008
CXCR7	3.49244	1	-1.80424
CYB5R2	4.18571	1.88716	-1.14925
CYBA	467.307	202.496	-1.20648
CYP1B1	230.099	68.8271	-1.74121
CYP51A1	83.557	37.4237	-1.15881
CYR61	936.774	238.157	-1.97579
DAAM1	9.97295	4.38218	-1.18637
DAB2	50.2839	23.5715	-1.09305
DARS	49.5519	23.643	-1.06753
DAW1	32.3573	5.82379	-2.47406
DBN1	145.879	72.5183	-1.00835
DBP	1.68131	3.44596	1.03532
DCBLD1	57.9914	24.9198	-1.21855
DCHS1	2.79346	8.31701	1.57401
DDAH1	34.0205	13.8068	-1.30103
DDIT4	169.327	70.8753	-1.25646
DDOST	322.096	134.51	-1.25978
DDX41	46.2481	20.2921	-1.18848
DERL1	56.1641	27.9634	-1.00611
DHCR24	76.8754	34.0497	-1.17488
DHCR7	113.765	37.8573	-1.58741
DHRS13	7.29811	2.91273	-1.32515
DIO2	9.51234	4.60365	-1.04702
DIRAS3	28.9393	14.1811	-1.02906
DKK1	161.724	79.4545	-1.02533
DKK2	1.05104	3.66288	1.80116
DMC1	1.78369	4.38577	1.29796
DNAJB4	56.3225	15.9558	-1.81963
DNAJC1	33.4517	11.179	-1.58129
DNAJC10	65.7588	31.535	-1.06023
DNASE1L1	47.7972	21.2663	-1.16836
DNER	135.979	33.7979	-2.00838
DNHD1	1.7112	3.48981	1.02814
DOK5	9.14788	3.74082	-1.29008
DPYD-AS1	4.77136	2.1261	-1.16619
DPYSL4	7.22453	1.35873	-2.41065
DRP2	1.26843	2.88742	1.18674
DSEL	35.8289	15.0361	-1.25269
DSG2	27.9762	3.11495	-3.16692
DSP	19.616	2.10212	-3.22211
DUSP1	283.621	119.633	-1.24535
DUSP5	22.7383	11.0032	-1.0472
EBF1	2.31643	1.06076	-1.1268
EBF2	2.74058	1.26226	-1.11848
EBF4	1.83637	5.08228	1.46862
EDIL3	6.66508	1.00077	-2.73551
EEF1A2	3.71471	1.45722	-1.35003
EFEMP1	215.227	18.3498	-3.55202
EGFL7	15.7692	4.52757	-1.8003
EHD2	228.367	101.65	-1.16774
EIF4EBP3	2.0332	4.06763	1.00044
ELFN2	10.4048	4.46646	-1.22004
ELL2	66.1994	30.6517	-1.11085
ELMOD2	15.1461	7.48188	-1.01747
ELN	2.21834	6.44041	1.53767
ELOVL5	75.1269	36.5446	-1.03967
ELTD1	18.1027	4.2114	-2.10383
EMC1	78.52	29.4271	-1.41591
EMP1	147.72	61.61	-1.26163
ENC1	36.6604	12.149	-1.59338
ENG	77.7569	1.39948	-5.79601
ENO1	1166.89	509.142	-1.19652
ENO2	69.8988	10.5095	-2.73357
ENTPD7	12.1316	4.62574	-1.39101
EPDR1	15.7478	1.95014	-3.0135
EPG5	20.626	10.2914	-1.00302
EPHA4	5.68095	2.32613	-1.2882
EPHA5	1.00235	3.00547	1.5842
ERAP1	17.917	8.93808	-1.0033
ERAP2	17.6471	7.24372	-1.28463
ERGIC1	234.907	90.2536	-1.38003
ERLIN2	33.0872	15.8259	-1.06399
ERO1L	77.5224	23.433	-1.72607
ERP44	36.7573	14.202	-1.37194
ERRFI1	33.3609	11.188	-1.57621
ESM1	41.7914	6.8727	-2.60426
ETS1	30.8299	15.3465	-1.00642
EXT1	89.6388	43.7232	-1.03572
EXT2	106.73	44.6575	-1.25699
F10	12.5672	3.90004	-1.6881
F2RL1	17.5497	5.89827	-1.57308
F2RL2	8.12689	2.71599	-1.58123
F3	148.571	34.995	-2.08593
FADS2	199.592	58.8545	-1.76183
FADS3	76.9509	30.9898	-1.31214
FAM101B	31.9336	14.0625	-1.18322
FAM115A	46.178	22.5508	-1.03403
FAM115C	4.5207	1.51068	-1.58135
FAM162A	51.4613	13.9501	-1.88321
FAM167B	1.14701	2.72326	1.24746
FAM177A1	27.1726	13.0061	-1.06297
FAM180A	13.4276	5.5963	-1.26266
FAM196B	10.4779	5.21166	-1.00754
FAM229A	2.24514	4.91044	1.12905
FAM3A	30.3662	14.9982	-1.01767
FAM57A	57.9743	25.3798	-1.19173
FAM65C	1.42227	11.1477	2.97048
FAM83H	3.80746	1.63081	-1.22324
FAR2	3.53714	1.54561	-1.19441
FBLIM1	46.6065	18.6291	-1.32297
FBLN2	25.4863	7.41299	-1.78159
FBLN5	126.275	43.2015	-1.54742
FBN1	618.242	231.393	-1.41783
FBN2	55.5107	23.4155	-1.2453
FBXL21	1.53706	3.35609	1.12661
FDFT1	124.097	59.8744	-1.05146
FER1L6	2.34533	1.13848	-1.04268
FGF11	3.31784	1.12631	-1.55864
FGF12	5.89923	1	-2.56053
FGF2	112.616	45.3455	-1.31238
FIBCD1	6.07289	1.19594	-2.34424
FILIP1L	13.679	6.70602	-1.02843
FKBP10	623.375	200.322	-1.63778
FKBP14	43.5845	16.8109	-1.37442
FKBP7	32.4428	12.5424	-1.37108
FKBP9	128.027	56.2358	-1.18689
FLJ45340	3.76966	7.66962	1.02472
FLNA	772.267	352.081	-1.13319
FLNB	174.018	53.5479	-1.70033
FLNC	153.01	55.4663	-1.46394
FLRT3	3.26927	1.45234	-1.17059
FN1	1	2380.08	11.2168
FNDC1	2.93122	1.41166	-1.05411
FNDC3B	76.1139	35.447	-1.1025
FNTB	7.75303	3.58666	-1.11212
FPR1	10.3152	1.76878	-2.54395
FRAS1	1.98669	4.05675	1.02996
FRMD6	91.5734	42.5817	-1.1047
FRMPD4	5.01287	2.45865	-1.02777
FSTL1	1185.83	331.056	-1.84075
FSTL3	182.863	81.5117	-1.16568
FUCA2	89.5835	41.6637	-1.10444
FUOM	13.6382	5.2939	-1.36525
FUT11	33.3269	16.1525	-1.04493
FXYD1	1.0006	3.1299	1.64526
FZD6	36.4239	17.8926	-1.02552
FZD8	60.4732	20.1441	-1.58594
GABBR2	21.4173	9.08179	-1.23773
GADD45B	24.4769	9.33282	-1.39104
GALC	11.6553	5.63139	-1.04942
GALNS	29.3177	14.1588	-1.05007
GALNT1	48.8727	17.1571	-1.51022
GALNT10	58.3758	26.654	-1.13102
GALNT12	4.58047	2.21339	-1.04924
GALNT15	34.4151	16.3933	-1.06994
GALNT18	8.81529	1.80733	-2.28615
GALNT2	130.985	56.3182	-1.21773
GALNT6	5.46377	1.69893	-1.68527
GANAB	393.852	160.532	-1.29479
GAPDH	5446.48	2353.11	-1.21075
GBE1	75.1581	24.737	-1.60326
GCLM	43.693	21.023	-1.05543
GDF5	1.29454	2.95779	1.19208
GDPD5	3.3091	1.42708	-1.21337
GFPT2	161.195	63.9359	-1.33411
GGCX	24.7543	10.9147	-1.1814
GGT5	17.566	5.71927	-1.61888
GLG1	77.929	35.3851	-1.13902
GLIPR1	57.2381	25.8688	-1.14576
GLRX	125.095	62.4982	-1.00113
GNB4	29.5542	14.4461	-1.03268
GOLT1B	58.5756	20.5855	-1.50867
GPAM	57.8141	28.639	-1.01344
GPAT2	13.9967	1.02505	-3.77132
GPC1	162.115	53.7574	-1.59248
GPC6	22.623	9.89848	-1.19251
GPI	149.195	59.6061	-1.32367
GPNMB	13.3517	83.4578	2.64403
GPR1	4.05799	1.49209	-1.44343
GPR133	4.0239	1	-2.00859
GPR146	5.87004	1.62217	-1.85545
GPR155	5.0335	1.79494	-1.48762
GPR89A	2.94321	1	-1.55739
GPRC5A	33.4715	8.12957	-2.04168
GPRC5B	7.89747	26.8344	1.76462
GPX3	5.78954	1.61976	-1.83767
GREM2	4.07356	12.8637	1.65894
GRIA3	9.31949	2.98347	-1.64326
GRIN2D	4.00871	1.92329	-1.05956
GRK4	2.57269	1.00009	-1.36315
GSDMB	2.78049	5.90011	1.0854
GSTM3	24.8625	9.66865	-1.36258
GSTM5	4.98475	1.63489	-1.60833
GYPC	22.2716	45.0864	1.01749
GYS1	73.1524	18.6038	-1.97531
H1FX	19.9866	40.4014	1.01537
H2AFX	31.5629	68.8	1.12418
H2AFY2	7.9571	1.54774	-2.36207
HAND2	3.28191	8.02373	1.28974
HAPLN1	7.87204	1.02706	-2.93822
HAS1	40.2246	1.39552	-4.8492
HAS2	312.267	85.2625	-1.8728
HAS2-AS1	29.9755	8.48848	-1.82021
HBEGF	6.13515	2.89794	-1.08207
HCFC1R1	17.5513	35.3198	1.0089
HCLS1	5.83342	1.28597	-2.18148
HDAC5	5.01079	10.1453	1.0177
HDAC9	1.0408	2.47987	1.25257
HEG1	83.9422	36.8131	-1.18918
HFE	17.1951	7.67021	-1.16466
HIF1A	467.508	188.516	-1.3103
HIF1A-AS2	228.279	69.5149	-1.7154
HILPDA	18.9624	7.61503	-1.31622
HINT2	5.95701	13.5782	1.18863
HIST1H1A	1	2.23532	1.16048
HIST1H1D	2.03905	4.43455	1.12089
HIST1H2BG	1.11811	2.41701	1.11215
HIST1H4C	16.6536	33.3833	1.00329
HIST1H4E	3.45421	7.45463	1.10978
HIST3H2A	3.62662	10.8795	1.58491
HK1	77.2775	35.9041	-1.1059
HK2	17.6145	6.3017	-1.48295
HLA-DQB1	2.59352	1	-1.37491
HM13	230.366	114.791	-1.00492
HMGCR	32.283	14.4724	-1.15747
HMGCS1	26.7553	12.7808	-1.06584
HMOX1	58.261	19.7532	-1.56044
HOMER1	6.22251	3.09076	-1.00953
HOXA5	8.07128	16.5002	1.03161
HRAS	26.9562	544.467	4.33615
HRCT1	10.1258	2.95941	-1.77466
HS6ST1	17.3782	8.6321	-1.0095
HSD17B12	70.5579	30.9864	-1.18717
HSP90B1	858.291	263.501	-1.70366
HSPA13	55.2206	25.0848	-1.13839
HSPA2	4.56106	11.4035	1.32204
HSPA5	568.363	236.775	-1.2633
HSPB7	1.28668	4.36783	1.76326
HSPG2	201.178	77.4918	-1.37636
HTR7	1.83876	4.92008	1.41995
HTRA3	10.1863	1.59267	-2.67711
HYOU1	108.365	43.7546	-1.30839
ICAM1	137.902	59.0391	-1.2239
IFI27	7.91656	28.0446	1.82478
IFI30	21.426	6.37533	-1.74879
IFI6	26.3821	88.4368	1.74509
IFIH1	1.57417	4.37141	1.4735
IFIT1	1.24536	4.57016	1.87568
IFIT2	1.25989	3.74535	1.5718
IFIT3	3.29426	13.9978	2.08717
IFITM1	11.1669	94.8765	3.08682
IGF1R	31.1857	14.6316	-1.0918
IGF2BP1	1.61613	5.78502	1.83978
IGFBP3	949.703	35.4741	-4.74264
IGFBP4	1782.55	332.619	-2.422
IGFBP7	431.923	74.4783	-2.53588
IGSF8	37.7811	17.0361	-1.14907
IL11	238.946	27.5476	-3.11668
IL13RA1	55.3348	23.1377	-1.25794
IL13RA2	26.2577	4.32811	-2.60093
IL19	1	2.69318	1.42931
IL1RAP	18.867	4.54536	-2.0534
IL24	1.10907	2.92047	1.39685
IL27RA	12.9482	4.5014	-1.52431
IL33	244.17	39.956	-2.61141
IL34	1.13935	4.33135	1.9266
IL4I1	1.45691	3.70612	1.347
IL7R	164.043	47.0844	-1.80075
IL8	2415.81	717.732	-1.75099
IMPAD1	63.035	29.4343	-1.09865
INHBA	700.383	126.09	-2.47369
INHBB	3.64638	1.02455	-1.83147
INPP5F	20.2228	9.59288	-1.07595
INSIG2	28.8238	5.915	-2.28481
IQCH-AS1	2.13672	4.97947	1.2206
IQGAP1	96.8533	47.5843	-1.02532
IRF7	3.23676	8.42942	1.38088
IRX3	6.98301	1.48874	-2.22976
ISG15	16.4011	56.842	1.79316
ISM2	2.28261	1.02917	-1.1492
ISYNA1	6.2132	13.5214	1.12184
ITGA1	27.2629	11.924	-1.19307
ITGA11	19.9021	4.0115	-2.31071
ITGA3	51.1528	23.6001	-1.11602
ITGA5	668.619	136.008	-2.29749
ITGB1	2596.57	817.112	-1.668
ITGB3	67.8849	12.1628	-2.48062
ITGB8	1.63205	3.86567	1.24403
ITGBL1	223.086	81.3536	-1.45532
ITPRIP	73.0244	30.1096	-1.27815
KCNE1	2.9219	1.03752	-1.49376
KCNE4	11.504	2.63511	-2.1262
KCNJ2	1.1027	2.2133	1.00515
KCNJ8	22.6212	8.40445	-1.42845
KCNK6	16.1577	6.67124	-1.2762
KCTD11	22.2886	7.87907	-1.50021
KCTD15	12.7675	4.28151	-1.57628
KDELR1	282.942	140.022	-1.01485
KDELR2	319.897	151.387	-1.07937
KDELR3	249.476	85.2772	-1.54867
KDM4B	17.6689	8.76537	-1.01133
KIAA0922	8.59949	4.2105	-1.03026
KIAA1199	68.6232	200.605	1.54759
KIAA1462	22.3809	2.30444	-3.27978
KIAA1467	9.57942	3.25293	-1.5582
KIAA1549L	11.3695	5.4956	-1.04882
KIAA1586	1.01094	3.24173	1.68106
KIAA1715	22.2074	9.13074	-1.28224
KIRREL3	8.00035	2.31079	-1.79168
KRT18	4.71582	1.26956	-1.89317
KRT19	22.2907	1.79658	-3.63312
KRT34	28.1711	2.55749	-3.46142
KRT7	76.615	1.94032	-5.30326
KRT81	2.12177	1.05705	-1.00523
KRTAP1-5	4.33106	1.75238	-1.30541
KRTAP2-3	5.60243	1.95326	-1.52017
LAMA4	262.594	82.5931	-1.66874
LAMB2	242.149	99.6301	-1.28124
LAMB3	80.4134	24.3344	-1.72444
LAMC1	255.782	86.1283	-1.57036
LAMP2	152.997	67.1817	-1.18736
LAT	1.48155	2.98074	1.00857
LDHA	1343.17	522.121	-1.36319
LDLR	105.186	47.6821	-1.14142
LDLRAD2	64.5764	22.7367	-1.50598
LEP	2.41045	1	-1.2693
LEPRE1	198.769	68.6818	-1.53309
LEPREL1	19.804	7.4752	-1.40561
LEPREL2	117.299	57.8479	-1.01985
LEPREL4	90.7767	35.9999	-1.33433
LGALS3BP	245.226	69.7275	-1.81431
LGMN	113.588	14.8132	-2.93885
LIF	123.27	55.5451	-1.15009
LIMA1	118.188	49.8917	-1.24421
LIMS2	3.51901	1.66348	-1.08096
LINC00578	1.21883	2.93214	1.26646
LINC00842	4.66589	2.28845	-1.02778
LINC00888	4.62719	2.04599	-1.17734
LMAN1	258.744	73.2542	-1.82054
LMCD1	33.254	10.2936	-1.69178
LMF1	11.778	3.98367	-1.56392
LOC100131564	2.19741	4.40484	1.00329
LOC100133445	1.28124	2.59615	1.01883
LOC100134259	9.17815	3.23487	-1.5045
LOC100190986	2.05709	8.60128	2.06395
LOC100288069	3.04074	6.34058	1.06019
LOC100289187	1.30652	2.66052	1.02598
LOC100505633	3.14657	1.15419	-1.44691
LOC100506100	1.70654	3.41402	1.0004
LOC100507632	4.45249	1.57625	-1.49812
LOC100652770	2.81403	1.05536	-1.41491
LOC146880	2.73937	5.62374	1.03769
LOC154761	2.73379	1.20873	-1.17742
LOC255130	42.2903	5.70212	-2.89076
LOC388849	6.31228	1.09286	-2.53006
LOC400927	1.8142	3.72555	1.03812
LOC729737	1.78672	4.29573	1.26559
LOC731275	1.79543	3.7691	1.06989
LOC93622	2.98513	6.06168	1.02192
LONP1	39.31	19.5511	-1.00765
LOX	546.491	130.7	-2.06394
LOXL1	122.214	33.1966	-1.8803
LOXL1-AS1	23.8125	5.70203	-2.06217
LOXL2	787.675	165.842	-2.24779
LOXL3	89.8485	16.7543	-2.42296
LOXL4	22.5505	10.1616	-1.15003
LPAR2	3.7033	8.17174	1.14183
LPHN2	12.1051	3.12677	-1.95287
LPPR3	1.28812	2.7841	1.11194
LPXN	95.0177	43.2071	-1.13693
LRP12	35.1999	14.6462	-1.26505
LRP5	16.2274	2.63597	-2.62203
LRP8	20.4478	8.76517	-1.2221
LRPAP1	23.4567	11.1288	-1.0757
LRRC17	167.156	55.8489	-1.58159
LRRC20	2.04751	4.28149	1.06424
LRRC3	2.58297	1.24666	-1.05097
LRRC8C	17.6732	8.73859	-1.01609
LRRC8D	26.9169	13.3082	-1.0162
LURAP1L	18.9633	9.32446	-1.02412
LUZP1	21.5044	9.25583	-1.2162
LXN	33.2361	13.6907	-1.27955
LY6K	14.9405	7.03933	-1.08572
LYN	1.2876	2.80753	1.12462
MAGED1	380.406	154.426	-1.30062
MAGED2	161.649	79.4347	-1.02502
MAN1B1	66.7133	29.829	-1.16126
MANEA	10.4863	5.11981	-1.03435
MAP1A	30.6876	14.1218	-1.11973
MAP2	5.95275	1.2459	-2.25637
MAP2K1	48.0474	21.2647	-1.176
MAP3K5	6.59575	17.4307	1.40202
MAP9	7.00756	2.98127	-1.23299
MASP1	45.0333	21.8449	-1.04369
MATN2	5.41086	1.96134	-1.46402
MBP	3.98971	1.97256	-1.01622
MCM8	3.25477	6.72908	1.04785
MEDAG	47.2497	9.32285	-2.34146
MEF2B	1	2.25283	1.17174
MEGF6	2.71894	1.11929	-1.28046
MEST	6.74649	2.37121	-1.50851
METTL7A	4.3389	12.8535	1.56676
MFAP4	22.6757	77.2341	1.76809
MFAP5	7.81415	1.19396	-2.71033
MFSD7	6.41266	1.42507	-2.16989
MGARP	7.00103	2.30663	-1.60178
MGAT1	189.565	92.185	-1.04009
MGAT5	22.2249	10.8459	-1.03502
MICALL2	7.49182	16.4999	1.13907
MIR1182	1	165.868	7.37389
MIR1225	1	95.5009	6.57744
MIR1231	1	69.4676	6.11827
MIR1260B	1476.49	635.309	-1.21664
MIR127	1	54.3198	5.76341
MIR1282	248.244	112.228	-1.14533
MIR1307	2.3694	10.606	2.16228
MIR137	1	61.9988	5.95417
MIR153-1	1	105.992	6.72781
MIR154	1	241.686	7.91699
MIR181D	1	6.60622	2.72383
MIR1914	1	521.089	9.02539
MIR210	258.56	20.2624	-3.67362
MIR210HG	11.0525	2.53421	-2.12476
MIR212	28.6909	1	-4.84252
MIR221	118.401	300.133	1.34192
MIR2277	199.488	53.9133	-1.88759
MIR22HG	37.457	14.2718	-1.39207
MIR25	508.409	228.639	-1.15292
MIR324	1	292.362	8.19161
MIR339	1	72.3864	6.17765
MIR3605	1	93.3059	6.5439
MIR3648	158.728	56.14	-1.49946
MIR3652	6992.55	2682.77	-1.3821
MIR3662	1	64.3737	6.0084
MIR3911	1	123.467	6.94798
MIR3912	1	40.7266	5.3479
MIR3916	129.811	50.4024	-1.36485
MIR3918	1	68.3751	6.0954
MIR3942	33.3089	1	-5.05784
MIR3960	1	200.849	7.64997
MIR411	1	62.1757	5.95828
MIR421	1	220.329	7.78352
MIR423	75.1005	1	-6.23075
MIR4258	1	187.294	7.54916
MIR4263	328.236	1	-8.35859
MIR4284	461.845	1	-8.85126
MIR4517	1	674.111	9.39684
MIR4721	1	112.45	6.81314
MIR4754	110.864	1	-6.79265
MIR4763	368.846	43.0117	-3.10022
MIR4767	1	904.444	9.82089
MIR493	1	117.73	6.87934
MIR503HG	3.29122	7.11991	1.11324
MIR5047	437.591	1756.82	2.00531
MIR541	250.66	1	-7.96959
MIR549	1	70.6237	6.14208
MIR558	1	78.395	6.29269
MIR570	1	128.786	7.00883
MIR574	44.7688	1	-5.48442
MIR590	1	59.1305	5.88583
MIR614	946.454	1	-9.88639
MIR621	88.5444	39.4804	-1.16526
MIR631	1	3226.39	11.6557
MIR635	305.201	81.1444	-1.9112
MIR636	27.2172	73.5995	1.43518
MIR637	46.9743	311.514	2.72935
MIR639	31.6234	1	-4.98292
MIR641	1	38.8556	5.28005
MIR647	121.043	55.0908	-1.13564
MIR658	33.7814	109.336	1.69447
MIR663A	214.331	1	-7.7437
MIR671	67.6359	8.52297	-2.98836
MIR7-1	85.0247	1	-6.40981
MIR708	1	127.29	6.99198
MIR770	14.9965	31.6341	1.07685
MIR93	1	521.538	9.02663
MIR940	191.385	1	-7.58033
MIR941-3	12.3529	1	-3.62678
MIR943	64.1482	1	-6.00334
MIRLET7B	237.216	1	-7.89006
MIRLET7D	1	160.317	7.32478
MMD	10.5719	21.3799	1.01602
MMP1	27.8731	105.223	1.91651
MMP11	1.80026	4.76018	1.40281
MMP12	3.02181	1.172	-1.36645
MMP19	27.3295	12.0802	-1.17782
MMP23B	1.23601	2.51997	1.02772
MMP3	130.698	27.6257	-2.24215
MOGS	81.5632	39.9579	-1.02944
MOK	18.4651	7.57634	-1.28523
MOSPD2	16.9518	8.42855	-1.00808
MPI	28.8689	12.3593	-1.22392
MPP4	12.0054	5.87258	-1.03162
MRC2	405.341	202.123	-1.0039
MROH6	1.25344	2.7366	1.1265
MSMO1	117.527	37.5992	-1.64422
MSN	241.337	119.867	-1.00961
MT1M	7.5829	21.949	1.53333
MTMR9LP	1.50921	3.73948	1.30904
MTSS1	1.10294	3.94386	1.83825
MTSS1L	10.9139	26.7987	1.29599
MX1	1.22636	5.09583	2.05493
MX2	2.50604	5.67234	1.17853
MXI1	18.2415	5.98143	-1.60866
MXRA5	11.5828	45.1232	1.96189
MXRA7	198.924	91.1851	-1.12535
MYADM	219.282	67.7046	-1.69546
MYC	69.6915	33.1449	-1.0722
MYH9	412.559	172.958	-1.25418
MYO10	88.9251	27.8651	-1.67413
MYO1D	7.49321	1.12806	-2.73174
MYO1E	22.7155	9.98896	-1.18527
MYPN	5.58618	1.86721	-1.58098
NAGS	6.1959	2.52609	-1.29441
NAPB	1.00092	2.4208	1.27416
NCSTN	123.369	50.3255	-1.29362
NDN	15.1953	4.11351	-1.88518
NDRG1	103.116	27.0306	-1.93161
NDST1	50.0162	22.8028	-1.13318
NEAT1	116.867	2970.19	4.66762
NEDD9	2.9497	1.09863	-1.42486
NEFL	26.0084	2.41295	-3.43011
NEFM	54.7427	6.36409	-3.10464
NEGR1	15.9729	7.13094	-1.16346
NEIL1	1.09125	2.75537	1.33626
NEK7	39.6276	19.8029	-1.00079
NFIB	3.49778	1.03996	-1.74991
NGF	10.1968	4.22192	-1.27215
NIPSNAP3A	24.4857	10.4477	-1.22875
NOLC1	10.6421	4.89812	-1.11948
NOMO1	28.5487	11.8532	-1.26815
NOMO2	24.7063	9.79507	-1.33475
NOMO3	5.0987	2.27679	-1.16313
NOTCH3	53.1891	4.25021	-3.64552
NOX4	3.79272	1.28345	-1.56321
NPAS1	4.22666	1.5693	-1.4294
NPC1	26.4709	12.1957	-1.11803
NPIPL3	1.5259	3.09028	1.01808
NPR3	16.7814	4.79538	-1.80715
NPTX1	5.26579	45.3356	3.10592
NRCAM	12.5327	1.22413	-3.35586
NREP	66.1114	29.0791	-1.18492
NRN1	6.49435	2.5204	-1.36553
NRP2	19.4579	39.4093	1.01818
NS3BP	3.17306	6.71723	1.08199
NT5E	403.686	176.641	-1.19242
NTN1	1.164	6.56435	2.49556
NUCB1	192.356	81.957	-1.23084
NUCB2	95.4909	31.597	-1.59558
NUDT7	1.3845	3.48245	1.33074
NYNRIN	4.91358	2.10151	-1.22535
OAS1	1.21647	7.49109	2.62247
OAS2	3.6798	9.75801	1.40696
OAT	123.487	54.9517	-1.16813
OCIAD2	3.19868	1	-1.67747
OLFM1	4.34035	1.88276	-1.20496
OLFML2A	1.10331	2.68661	1.28395
OLFML2B	5.83338	12.9365	1.14904
OLR1	2.07246	1	-1.05134
OS9	138.78	61.2502	-1.18001
OSMR	106.078	35.8922	-1.56338
P2RX5	3.99007	1.51484	-1.39725
P4HA1	270.954	45.3037	-2.58035
P4HA2	375.645	73.9363	-2.34501
P4HA3	90.3412	28.8156	-1.64853
P4HB	1448.72	455.135	-1.67041
PAM	114.147	48.4784	-1.23547
PANX2	5.94345	1.80634	-1.71823
PAPSS2	90.1796	42.9456	-1.07029
PAQR7	31.6071	12.5732	-1.3299
PARP8	2.43091	1.21534	-1.00013
PCDH9	10.3898	5.07241	-1.03443
PCDHGA10	3.98633	10.2392	1.36098
PCDHGA11	6.88388	1.4873	-2.21052
PCDHGB2	5.27551	2.26216	-1.22161
PCDHGB3	3.11604	1.42774	-1.12598
PCDHGB4	6.9481	1.69095	-2.03879
PCOLCE	620.479	309.964	-1.00128
PCOLCE-AS1	26.9253	10.9922	-1.29249
PCOLCE2	14.4905	3.25722	-2.15339
PCYOX1	50.7431	24.7041	-1.03846
PDCD1LG2	29.3647	6.11487	-2.26369
PDE1C	10.7216	4.45029	-1.26855
PDE4D	26.1738	10.628	-1.30026
PDGFC	50.8154	21.5695	-1.23627
PDGFRL	37.1697	15.0871	-1.30081
PDIA3	513.751	162.878	-1.65728
PDIA4	267.437	104.917	-1.34995
PDIA5	84.0224	25.2618	-1.73382
PDIA6	513.15	162.82	-1.6561
PDK1	9.06402	2.6323	-1.78383
PDPN	11.3271	1.01577	-3.47913
PDXDC2P	7.04485	14.4024	1.03167
PEAR1	2.85312	1.12554	-1.34192
PENK	22.0516	3.59484	-2.61688
PF4V1	75.3266	2.81738	-4.74073
PFKFB4	22.5079	5.25702	-2.09811
PFKL	113.903	52.891	-1.10672
PFKP	424.576	151.113	-1.49039
PFN1P2	2.8849	9.97283	1.78948
PGK1	573.908	132.337	-2.1166
PGM2	19.2252	9.078	-1.08255
PGRMC1	110.718	50.1288	-1.14318
PHF19	5.78097	13.6437	1.23885
PHYHD1	2.02958	4.53417	1.15966
PI16	5.28657	1.06649	-2.30946
PIGK	32.3065	15.5856	-1.05161
PIGS	47.1667	20.8736	-1.17609
PINLYP	1.81787	6.38679	1.81284
PLA2G4B	1.41206	2.94099	1.05851
PLAU	22.3327	55.4655	1.31243
PLAUR	126.801	48.1536	-1.39685
PLCB4	5.08166	2.18754	-1.21599
PLK2	6.07636	15.6073	1.36094
PLOD1	508.113	118.114	-2.10497
PLOD2	717.047	96.2333	-2.89746
PLOD3	186.074	79.3348	-1.22985
PLS3	91.9161	40.989	-1.16508
PLSCR1	11.3771	30.8506	1.43917
PLXNA2	7.02578	2.72942	-1.36406
PLXNB3	13.1634	5.7706	-1.18974
POFUT2	90.3375	28.6582	-1.65637
PON2	50.2316	22.1181	-1.18337
PORCN	17.9371	7.01198	-1.35505
POSTN	1144.8	295.925	-1.95179
PPAP2B	26.4614	54.2054	1.03455
PPAPDC1A	6.10186	12.4246	1.02588
PPAPDC3	5.5605	1.17521	-2.2423
PPBP	2.79768	1.11312	-1.32962
PPFIA4	5.0767	1.40199	-1.85641
PPIB	1021.63	467.618	-1.12747
PPIC	70.9061	32.8713	-1.10908
PPME1	43.7059	18.3413	-1.25273
PPP1R13L	16.739	6.35938	-1.39625
PPP1R3B	6.601	3.28267	-1.00781
PPP1R3C	26.9212	11.9236	-1.17492
PPP2R2C	2.66099	1.15918	-1.19885
PRDM1	7.92704	3.17502	-1.32002
PRDX4	246.184	93.5777	-1.3955
PREX1	2.26946	1.10082	-1.04376
PRKAR2B	1.22439	2.75306	1.16898
PRKCSH	234.999	116.086	-1.01746
PRKG2	3.92203	1.59385	-1.29908
PROCR	94.665	43.6011	-1.11847
PRR16	5.68517	12.5032	1.13702
PRR5	2.42351	1.08407	-1.16064
PRR5L	8.99149	4.15743	-1.11287
PRRT2	1.62812	7.13975	2.13266
PRSS23	51.1707	8.87014	-2.52829
PRUNE2	5.13394	1.07284	-2.25863
PSG5	42.1189	9.11879	-2.20755
PTGDS	1.58938	22.2322	3.80612
PTGER3	1.2794	4.64195	1.85926
PTGFRN	41.7589	5.03745	-3.05132
PTGIS	8.60728	27.6233	1.68226
PTGS1	141.47	34.6773	-2.02843
PTGS2	84.8755	21.2192	-1.99998
PTN	20.4241	7.05017	-1.53454
PTPLAD2	10.517	3.46673	-1.60107
PTPRD	1.11004	2.89101	1.38096
PTPRE	4.46207	1.09545	-2.02619
PTPRF	85.5703	12.3734	-2.78987
PTPRM	18.754	7.65933	-1.29191
PTPRN	77.0017	11.8356	-2.70175
PTPRQ	4.13697	1.33532	-1.63138
PTPRU	7.46025	2.23188	-1.74096
PTRF	305.996	146.574	-1.06188
PTX3	192.873	56.2103	-1.77874
PVR	70.778	24.5848	-1.52553
PVRL2	106.867	43.7173	-1.28954
PVRL3	54.268	25.2403	-1.10437
PXDN	272.337	124.975	-1.12375
PYGL	50.6043	20.8401	-1.2799
QPCTL	32.8431	13.3119	-1.30288
RAB20	5.09435	1.32706	-1.94066
RAD51C	2.74026	6.29233	1.19928
RALGAPA1	1.00663	3.06972	1.60857
RALGAPB	1.00568	3.23123	1.68392
RANBP1	6.16122	17.4151	1.49905
RANBP17	3.47807	1.72785	-1.00931
RAP1GAP2	10.0637	3.6138	-1.47758
RARRES2	9.57145	56.7907	2.56885
RASD1	10.3916	5.17026	-1.0071
RASGRF2	1.17979	3.76397	1.67372
RASL10B	1.59403	3.36435	1.07765
RASSF10	1	2.1402	1.09775
RBP5	1.29858	3.8025	1.55001
RCN1	234.182	107.291	-1.1261
RCN3	498.932	170.143	-1.5521
RDH11	88.7916	38.1483	-1.2188
RELN	10.2396	2.64256	-1.95414
REV3L	4.01823	8.15881	1.0218
RGCC	1.68942	9.23402	2.45043
RGL3	1.65657	3.479	1.07048
RGMB-AS1	10.1916	5.03724	-1.01668
RGS2	4.0291	9.15222	1.18366
RGS4	4.95021	2.22828	-1.15155
RHBDL2	3.50366	1.30179	-1.42836
RNASE4	21.5799	8.42239	-1.35739
RNASET2	22.4596	9.65353	-1.2182
RNF122	4.98452	2.12079	-1.23285
RNF150	2.39301	1.02184	-1.22765
RNU11	7.40958	34.8558	2.23394
RNU12	13.861	1	-3.79296
RNU4ATAC	22.6712	1	-4.50279
RNU6-28P	209.019	477.975	1.1933
ROBO1	89.2451	26.987	-1.72551
ROR1	2.64493	1.06095	-1.31788
ROR2	4.19091	1.30369	-1.68466
RORA	4.41918	1.42707	-1.63073
ROS1	3.06676	1.20073	-1.3528
RPN1	309.888	144.618	-1.0995
RPN2	303.032	116.603	-1.37786
RPS15AP10	1	2.06001	1.04265
RPS6KA2	31.0194	8.9395	-1.7949
RPSAP52	8.50359	3.40152	-1.32189
RRBP1	181.64	87.5531	-1.05285
RSPO3	37.457	16.407	-1.19092
RTN4RL2	1.70748	3.70106	1.11607
RUSC2	34.7043	16.3337	-1.08726
S100A4	103.56	213.295	1.04238
SAA1	3.19825	14.9775	2.22744
SAMD9	7.56138	3.06125	-1.30453
SAMHD1	7.22831	14.9211	1.04562
SAP25	1.09863	2.32983	1.08452
SARDH	2.72278	1.28253	-1.08608
SCARB1	16.5539	7.22897	-1.19531
SCARNA16	1	5.14885	2.36425
SCARNA18	1	9.62798	3.26723
SCARNA20	10.8995	1	-3.44619
SCARNA21	7.97612	1	-2.99569
SCARNA3	1	5.14863	2.36419
SCD	209.181	60.243	-1.79589
SCG5	26.7406	4.21291	-2.66614
SCN9A	20.1542	9.29408	-1.1167
SCUBE3	2.68076	1.14638	-1.22556
SDC2	11.3689	3.79243	-1.5839
SDC3	29.2046	10.3057	-1.50275
SDC4	119.599	52.0713	-1.19964
SEC14L2	24.5263	11.3428	-1.11256
SEC23A	185.522	82.725	-1.16519
SEC61A1	385.677	167.386	-1.20421
SEC62	44.9185	21.5745	-1.05798
SEL1L	54.8698	25.2321	-1.12075
SEMA3C	85.3418	41.4253	-1.04274
SEMA3F	16.1934	4.27449	-1.92158
SEMA4B	18.7427	7.86468	-1.25287
SEMA5A	3.3762	12.2734	1.86206
SEMA7A	123.677	23.6376	-2.38742
SERHL2	2.04064	1	-1.02902
SERPINB9	4.97721	2.11982	-1.2314
SERPINE1	10101.3	816.147	-3.62957
SERPING1	65.3498	7.37612	-3.14725
SERPINH1	1123.53	437.642	-1.36021
SGIP1	1.45439	3.1466	1.11338
SGK1	83.8061	39.6948	-1.07811
SGMS2	11.3687	5.00513	-1.18358
SH3BP5L	23.9083	11.1322	-1.10277
SH3D21	7.14837	2.96953	-1.26738
SH3RF3	2.56681	1.09204	-1.23296
SIDT2	29.8696	12.8902	-1.2124
SIK1	5.0388	1.94123	-1.37611
SIL1	59.9823	24.0561	-1.31813
SIRPA	34.9323	16.1041	-1.11713
SLC12A8	2.37012	1.00016	-1.24473
SLC16A1	83.6075	27.9665	-1.57994
SLC16A3	905.759	240.539	-1.91286
SLC16A4	32.0558	10.6289	-1.59259
SLC18B1	6.35695	3.01725	-1.0751
SLC19A2	15.9353	6.16426	-1.37023
SLC1A1	42.0884	6.48219	-2.69887
SLC1A3	1.17054	2.66873	1.18898
SLC22A23	14.0744	2.20638	-2.67332
SLC22A31	2.60677	1.17266	-1.15247
SLC25A29	4.31238	12.1215	1.49101
SLC2A1	187.603	21.3744	-3.13373
SLC2A13	8.82251	4.28522	-1.04182
SLC2A3	75.486	17.7119	-2.09149
SLC35E1	55.1498	19.7671	-1.48025
SLC37A2	1.87824	4.41452	1.23288
SLC38A5	79.8401	9.37596	-3.09008
SLC39A10	31.0387	12.0849	-1.36086
SLC41A2	6.5591	2.78391	-1.23639
SLC44A1	34.0124	15.4887	-1.13484
SLC4A11	1.64044	3.73857	1.18841
SLC7A11	47.9689	20.6263	-1.21761
SLC7A2	22.9257	9.10627	-1.33203
SLC7A5	64.4757	26.663	-1.27392
SLC8A1	18.4015	7.44992	-1.30452
SLC8A1-AS1	3.0941	1.35499	-1.19124
SLC9A7	14.2554	4.89847	-1.5411
SLIT3	18.9975	7.11348	-1.41718
SMO	6.62639	2.63826	-1.32864
SMOC1	5.02826	1.41681	-1.82741
SMPD1	78.2811	36.0728	-1.11775
SNAI1	15.5536	5.81474	-1.41946
SNAP25	3.69711	1.24388	-1.57155
SNAR-G1	9.16299	25.9988	1.50455
SNCG	7.257	2.3853	-1.6052
SNED1	3.20138	9.173	1.5187
SNHG7	16.8574	39.6065	1.23236
SNORA12	1	9.53933	3.25389
SNORA13	1	10.4683	3.38796
SNORA15	1	21.0526	4.39593
SNORA16A	30.415	6.78115	-2.16518
SNORA17	4.17109	41.9112	3.32884
SNORA19	1	17.0224	4.08936
SNORA21	32.2408	9.372	-1.78246
SNORA22	1	17.5053	4.12972
SNORA23	1	9.00199	3.17024
SNORA24	9.90278	33.4408	1.7557
SNORA26	36.0757	1	-5.17296
SNORA27	18.9973	44.0357	1.21288
SNORA28	1	10.6525	3.41312
SNORA2B	1	6.7188	2.7482
SNORA31	48.5073	1	-5.60013
SNORA33	12.87	1	-3.68594
SNORA41	1	17.6113	4.13843
SNORA43	29.0567	3.39455	-3.09758
SNORA51	1	17.7755	4.15182
SNORA53	1	4.03313	2.0119
SNORA54	1	42.0997	5.39574
SNORA5B	1	17.6674	4.14302
SNORA61	36.768	75.8312	1.04434
SNORA64	89.1065	41.9662	-1.0863
SNORA66	1	7.10358	2.82855
SNORA68	26.2344	1	-4.71339
SNORA69	1	10.5476	3.39885
SNORA70G	1	13.1806	3.72034
SNORA71B	7.9989	37.3527	2.22334
SNORA71C	13.425	1	-3.74685
SNORA71D	1	6.35039	2.66685
SNORA75	1	9.27579	3.21347
SNORA76	25.5186	78.7252	1.62528
SNORA84	7.95008	19.4395	1.28995
SNORD104	3478.55	1041.18	-1.74027
SNORD116-2	1	58.2206	5.86346
SNORD116-20	1	71.8782	6.16748
SNORD116-23	1	69.6004	6.12102
SNORD116-28	1	166.671	7.38086
SNORD124	1	28.7743	4.84671
SNORD12B	1	45.8937	5.52022
SNORD15A	1	4.75587	2.24971
SNORD22	1	26.1995	4.71147
SNORD32A	1	334.5	8.38586
SNORD33	313.639	1	-8.29296
SNORD35A	232.774	753.857	1.69536
SNORD35B	187.971	495.556	1.39854
SNORD47	1	1274.19	10.3154
SNORD7	60.6439	1	-5.92229
SNORD76	466.26	1	-8.86499
SNORD88B	1	160.09	7.32274
SNORD88C	52.6904	1	-5.71947
SNORD89	61.0241	16.3595	-1.89925
SNORD94	1	11.3614	3.50607
SNRNP27	19.7381	9.82663	-1.00621
SNURF	7.41718	16.9471	1.1921
SNX25	16.2643	7.06602	-1.20274
SOCS1	1.91573	5.8172	1.60243
SOD2	162.129	504.098	1.63656
SOD3	2.60544	7.7522	1.57308
SPAG4	11.78	2.96838	-1.98859
SPARC	2880.3	627.275	-2.19905
SPHK1	167.498	70.2012	-1.25458
SPINT1	2.96046	1.07119	-1.46661
SPOCK1	200.699	46.988	-2.09467
SPON2	997.128	192.724	-2.37125
SPSB2	3.59186	7.56878	1.07533
SPTLC1	47.6266	23.6239	-1.01152
SQLE	55.4467	22.4565	-1.30397
SRGN	252.273	25.6865	-3.2959
SRP14-AS1	1.47881	3.10877	1.0719
SRPX	161.017	53.4948	-1.58974
SRPX2	119.893	33.1364	-1.85526
SSR1	55.9339	25.4886	-1.13387
SSTR1	33.108	5.73272	-2.52989
STAMBPL1	10.8541	21.7227	1.00096
STARD4	27.8601	12.3233	-1.17681
STRA6	3.83715	1.35434	-1.50244
STS	7.85895	3.59516	-1.12828
STT3A	174.356	73.609	-1.24408
STXBP5	32.2794	15.5858	-1.05039
SULF1	154.428	48.3846	-1.67432
SULF2	3.66629	1.24117	-1.56262
SUMF1	28.3764	13.229	-1.10098
SUN2	87.4225	40.2409	-1.11934
SUSD1	9.55356	4.3932	-1.12077
SUSD2	5.10479	1.1159	-2.19364
SUSD3	4.98573	1.09576	-2.18588
SVEP1	8.81424	2.75824	-1.67609
SYNPO	54.2509	7.04684	-2.9446
SYT1	1.54988	4.70662	1.60254
TAGLN	762.742	195.096	-1.96701
TBC1D8B	18.4878	8.82108	-1.06754
TBL2	33.7612	16.231	-1.05661
TBX15	6.7408	2.40979	-1.48401
TBX2	10.3791	31.2989	1.59243
TCTEX1D4	1.28543	3.76636	1.55092
TCTN2	10.0782	4.97031	-1.01984
TENM2	4.21119	1.0135	-2.05488
TERT	1.29581	226.3	7.44823
TES	30.7266	8.82775	-1.79937
TFAP2A	1.07961	2.33779	1.11464
TFPI	90.6613	40.5814	-1.15967
TFPI2	1318.15	309.767	-2.08925
TFRC	192.92	72.7617	-1.40675
TGFBI	5009.37	1468.88	-1.76991
TGFBR1	30.7703	14.279	-1.10764
TGOLN2	102.226	48.8631	-1.06495
THBS2	126.381	57.1364	-1.1453
THNSL2	3.39864	1.65041	-1.04213
THSD4	26.2262	7.907	-1.72981
THY1	244.19	49.788	-2.29413
TIMM10	11.5975	25.0051	1.10841
TIMP1	10343	2493.51	-2.0524
TIMP2	476.47	214.332	-1.15254
TIMP3	43.5278	8.43628	-2.36726
TJP2	3.64257	8.02038	1.13871
TLN1	325.214	129.007	-1.33394
TM9SF4	39.9036	19.7181	-1.017
TMCO1	31.2041	14.8562	-1.07067
TMED10	151.083	62.8913	-1.26441
TMED9	416.285	171.695	-1.27772
TMEM119	13.572	31.114	1.19693
TMEM131	27.4799	11.8874	-1.20894
TMEM154	7.48426	2.01965	-1.88975
TMEM173	21.2116	10.0588	-1.07639
TMEM200A	83.5843	36.5392	-1.19379
TMEM214	140.545	64.423	-1.12539
TMEM231	9.57286	4.28041	-1.1612
TMEM233	2.54029	1	-1.34499
TMEM246	8.3692	20.0491	1.26038
TMEM30A	142.48	61.2614	-1.21771
TMEM41B	26.1204	11.4965	-1.18398
TMEM45A	42.0399	12.5216	-1.74734
TMEM47	42.9748	14.7775	-1.54009
TMEM50A	108.593	45.2799	-1.26199
TMEM56-RWDD3	1.00009	2.76025	1.46467
TMEM87A	41.6076	18.1352	-1.19806
TMTC1	23.0639	10.706	-1.10722
TMTC3	20.7777	10.1832	-1.02885
TMX3	70.2055	30.3314	-1.21077
TNFRSF10D	115.903	28.7458	-2.01149
TNFRSF11B	38.644	121.384	1.65126
TNFRSF19	2.3613	12.7888	2.43722
TNFSF4	7.86122	2.54638	-1.62631
TNS1	59.1078	24.6851	-1.25971
TP53I11	7.66154	1.84375	-2.05499
TPI1	6.95119	2.36177	-1.55739
TPM1	586.244	230.352	-1.34766
TPTEP1	5.89325	1.9166	-1.62051
TRABD2A	18.6985	5.1791	-1.85215
TRAM1	178.668	84.2836	-1.08396
TRAM2	86.0398	37.1052	-1.21338
TRANK1	3.63448	9.33965	1.36162
TREM1	9.80396	1.14801	-3.09423
TRIM47	2.08768	8.18911	1.97181
TRIM58	6.51036	1.45441	-2.1623
TROAP	4.5551	10.6212	1.2214
TRPV2	6.28201	1.41277	-2.1527
TSKU	56.4106	27.4059	-1.04148
TSPAN13	18.7255	9.30068	-1.0096
TSPAN9	20.5743	7.50638	-1.45465
TSSK3	2.07002	5.11386	1.30477
TTC29	1	3.33002	1.73553
TTC3	87.5191	42.4492	-1.04386
TUBA1A	222.205	100.23	-1.14858
TUSC3	61.6305	25.3019	-1.2844
TVP23B	40.7653	20.0512	-1.02365
TXNDC5	473.09	173.986	-1.44315
UBA6	31.662	14.0373	-1.17349
UCN2	3.12104	6.36006	1.02701
UGDH	71.3738	31.1675	-1.19535
UGDH-AS1	7.00196	15.7166	1.16646
UGGT1	38.6168	16.7058	-1.20888
ULBP2	15.0504	5.34813	-1.4927
ULBP3	11.5434	4.91045	-1.23314
UNC5B	7.04571	3.37012	-1.06394
USP32P1	2.72393	1.29305	-1.07491
USP32P2	1.17276	2.50948	1.09749
UXS1	53.252	22.9741	-1.21283
VCAN	202.959	86.9255	-1.22334
VDAC1	97.1259	45.1222	-1.10602
VEGFA	131.509	46.9174	-1.48697
VGLL3	9.68439	4.27048	-1.18126
VKORC1	295.076	130.431	-1.1778
VLDLR	22.1719	4.23677	-2.3877
VTRNA1-3	1	149.45	7.22352
VTRNA2-1	1	88.7776	6.47212
WASH5P	4.69002	9.65241	1.0413
WNK4	14.3556	2.14237	-2.74433
WNT5B	70.7007	24.4157	-1.53391
WSB2	23.6349	11.3953	-1.05248
WTAPP1	1.31564	2.85658	1.11852
XAF1	3.67412	7.44903	1.01965
XG	8.25887	1.69561	-2.28414
XXYLT1	21.2887	10.2893	-1.04894
XYLT1	40.0618	17.1206	-1.22649
XYLT2	48.6159	19.9614	-1.28422
YEATS2	22.5452	11.0446	-1.02948
YIPF5	199.005	82.2055	-1.2755
YJEFN3	2.24887	4.95605	1.13999
ZDHHC20	12.7586	5.43717	-1.23054
ZDHHC9	38.4025	16.1087	-1.25336
ZFAS1	23.6395	56.1226	1.24738
ZMAT4	2.80797	1.05129	-1.41737
ZNF395	26.4851	1.39542	-4.24641
ZNF542	5.92307	1.3423	-2.14163
ZNF667	2.18523	1.05786	-1.04663
ZNF699	3.03841	1.45168	-1.06559
ZSCAN18	4.63985	1.34667	-1.78468
ZWINT	8.33381	18.3149	1.13597

## Sheet: Tab4 LT-L-DEG
Table 4. DEGs between LT and L cell lines
#geneSymbol	L(FPKM)	LT(FPKM)	foldChange[log(2)]
A4GALT	13.6953	5.44618	-1.33036
ABCA6	3.00823	1.10634	-1.44312
ABCA8	4.51202	1.81706	-1.31216
ABCC3	32.5986	13.9285	-1.22677
ABHD2	18.6408	8.21979	-1.18129
ABLIM1	2.2202	1.07049	-1.05243
ABTB2	7.0593	3.09167	-1.19114
ACE	2.2483	1.04431	-1.10629
ACSL5	5.29629	1.61675	-1.71188
ACTG2	2.46123	6.87892	1.48281
ADAMTS7	4.05768	1.71006	-1.2466
ADM2	5.10631	2.47479	-1.04497
AEBP1	91.826	19.7815	-2.21475
ALPL	6.45525	1.28704	-2.32642
AMN1	1.00006	3.61331	1.85324
AMPD3	17.1709	5.78371	-1.5699
AMPH	3.41591	1.60734	-1.08759
ANAPC4	6.7146	2.53756	-1.40386
ANGPTL2	19.2181	8.94457	-1.10338
ANGPTL4	224.281	35.9989	-2.63928
ANKRD2	1.3379	3.8453	1.52312
APBB1IP	3.55612	7.16587	1.01084
APLP1	16.7965	8.31626	-1.01416
APLP2	243.206	74.9384	-1.6984
APOL1	18.8442	6.75107	-1.48094
APOL3	3.34785	1.02721	-1.7045
AREG	14.5671	4.3535	-1.74247
ARHGEF4	2.97488	1.37043	-1.11821
ARL4C	4.6721	1.63088	-1.51842
ARL6IP4	5.87482	13.1652	1.16412
ATF5	21.5217	10.4011	-1.04905
ATHL1	10.4224	3.71588	-1.48792
ATL1	3.61082	1.59811	-1.17596
ATOX1	44.3441	91.6683	1.04768
ATP10A	6.24739	1.52944	-2.03025
ATP2A3	3.73834	1.15559	-1.69377
ATP5E	79.4323	196.566	1.30722
ATP5I	92.9772	190.902	1.03788
ATP8B1	16.0447	4.26651	-1.91097
ATP9A	6.12416	2.34513	-1.38484
B3GNT4	2.05685	4.26894	1.05344
B4GALNT4	4.58036	1.17393	-1.96412
BACE2	9.11147	2.0588	-2.14588
BAI2	12.0017	5.33163	-1.17059
BAMBI	6.71592	2.37192	-1.50153
BATF2	3.51844	1.13822	-1.62816
BCHE	6.86467	3.10084	-1.14653
BCL6	24.53	11.529	-1.08928
BCYRN1	932.815	7226	2.95353
BEX1	77.61	30.9475	-1.32642
BGN	410.54	198.219	-1.05043
BLOC1S5	2.14887	5.18436	1.27059
BMP1	84.9686	41.8017	-1.02337
BMP2	6.75706	1.089	-2.6334
BMP6	2.90812	1.38066	-1.07473
BMPR1B	2.09132	1	-1.06442
BNC1	4.15501	10.0929	1.28042
BORA	3.17207	1	-1.66542
BRSK1	5.3692	2.67461	-1.00538
BST2	10.591	1.52554	-2.79545
BTBD19	11.7022	5.59432	-1.06475
BTBD3	2.53619	5.35452	1.07809
C14orf2	34.8136	70.1818	1.01144
C15orf52	13.1861	6.05155	-1.12364
C19orf66	19.2714	9.38109	-1.03863
C1QL1	3.28472	19.2376	2.55009
C1R	96.0493	29.5649	-1.69989
C1S	99.4629	39.1884	-1.34373
C1orf198	12.3858	5.66604	-1.12828
C1orf53	1.41013	3.45788	1.29406
C2CD5	3.70136	1.00055	-1.88727
C2orf88	3.59124	10.9531	1.60879
C3	156.996	44.4244	-1.8213
C7orf55	6.4994	2.50135	-1.3776
C7orf55-LUC7L2	1.03379	4.3212	2.06349
CACNG7	12.169	2.86938	-2.0844
CADM3	3.20147	8.12596	1.3438
CADPS2	2.73684	1.31713	-1.05512
CAMK4	1.66995	3.66352	1.13342
CARD11	3.81889	1.58924	-1.26482
CAV1	133.274	318.875	1.25859
CCDC12	2.1751	1	-1.12108
CCDC120	2.33989	1.14325	-1.03329
CCDC8	8.62727	3.68964	-1.22542
CCDC85A	2.07867	4.56082	1.13363
CCL2	144.203	6.26788	-4.52398
CCL20	57.6177	13.0551	-2.1419
CCL28	2.76091	1.15164	-1.26146
CCL3	2.05698	1	-1.04053
CCL5	13.1475	3.03059	-2.11712
CCL7	3.94454	1.1934	-1.72478
CCND1	259.654	116.679	-1.15405
CCNG1	2.83493	8.70078	1.61783
CCRL1	8.13381	2.03925	-1.99589
CCSER2	1.44667	3.10452	1.10164
CD14	3.96028	1.41013	-1.48977
CD55	14.4373	6.86404	-1.07267
CD74	6.7657	1.94131	-1.80121
CD82	120.073	39.1953	-1.61516
CD83	4.71683	2.19617	-1.10283
CD9	49.0295	11.8952	-2.04327
CD97	40.2478	17.6847	-1.18641
CDCP1	153.17	9.90476	-3.95086
CDH13	59.0054	19.9466	-1.5647
CDH6	3.74104	1.31096	-1.51282
CDKN3	9.00281	19.3643	1.10495
CDRT4	2.12143	1.00082	-1.08385
CEACAM19	4.34415	2.00302	-1.1169
CES1	2.54048	7.06466	1.47552
CFH	21.0235	3.36422	-2.64366
CGREF1	3.53413	1.63512	-1.11196
CHCHD10	5.76466	17.9727	1.6405
CHGA	2.97391	1	-1.57236
CHI3L1	8.2973	2.48795	-1.73768
CHML	1.86541	5.36972	1.52535
CHST15	3.34034	1.3209	-1.33848
CLDN1	14.2794	2.66399	-2.42227
CLDN14	3.65154	1.63967	-1.1551
CLDN23	2.76682	1.29016	-1.10068
CLGN	5.53018	1.70234	-1.6998
CLU	6.99831	2.41939	-1.53236
CMPK2	4.03391	1	-2.01218
CMTM1	17.4203	6.70668	-1.3771
CNIH3	9.04832	1.40563	-2.68643
CNOT6L	1.06101	6.76588	2.67284
COL10A1	25.8319	5.0389	-2.35797
COL12A1	83.9233	23.0944	-1.86153
COL16A1	65.9301	24.9738	-1.40052
COL7A1	31.8828	13.3818	-1.25251
COLEC12	3.25665	1.03557	-1.65296
COPZ2	23.9332	50.0587	1.06461
COX7A1	14.5172	4.99837	-1.53823
COX7B	35.103	89.9186	1.35703
CPA4	2.75211	1.23093	-1.16079
CPED1	13.6139	5.83719	-1.22174
CPNE8	6.68007	3.19704	-1.06313
CPS1	2.876	6.41307	1.15695
CPT1A	27.2002	10.1009	-1.42914
CPT1B	2.46588	1.08732	-1.18132
CPT1C	22.0304	8.93044	-1.3027
CPXM2	42.4044	5.22658	-3.02027
CPZ	8.1286	2.3161	-1.81131
CRIP2	45.2657	21.3993	-1.08085
CRISPLD2	22.0106	9.77755	-1.17065
CRNDE	2.48492	5.33288	1.10172
CSF1	65.0656	24.0912	-1.43339
CSF2	85.7451	1.91088	-5.48774
CSF3	578.254	49.5455	-3.54488
CSMD2	2.51413	1.22673	-1.03524
CSRP2	14.1749	29.0904	1.0372
CTSF	18.2012	6.19965	-1.55377
CTSK	33.1098	13.7058	-1.27247
CTSS	11.9588	3.37993	-1.82301
CXCL1	1221.39	390.561	-1.64491
CXCL10	2.79898	1	-1.4849
CXCL12	6.87536	2.58202	-1.41294
CXCL2	47.4283	13.9735	-1.76305
CXCL3	202.934	58.5589	-1.79305
CXCL5	1556.61	288.335	-2.43259
CYB561	15.8538	7.36312	-1.10644
CYB5R2	3.89926	1.77139	-1.13832
CYGB	9.08597	2.98479	-1.60601
CYP1B1	97.8413	47.442	-1.04428
CYP27A1	15.2514	5.06356	-1.59072
CYP4V2	7.2657	3.51959	-1.04569
DACT1	5.2438	2.28566	-1.198
DAPK2	2.15765	1.04981	-1.03933
DARC	1.43527	3.49191	1.2827
DCN	384.328	138.379	-1.47371
DDT	13.5779	27.4268	1.01433
DDX58	16.333	3.23359	-2.33658
DDX60	13.6446	3.81113	-1.84004
DDX60L	8.98682	4.31827	-1.05736
DEFB135	1	2.02829	1.02026
DENND2A	2.21402	1.03267	-1.10029
DENND3	4.17078	1.95648	-1.09206
DGAT2	6.65428	3.26859	-1.02561
DHRS3	36.0382	14.4319	-1.32027
DHX58	9.90016	3.42911	-1.52962
DIO2	1.6954	3.95756	1.22298
DIRAS1	3.72625	1.07565	-1.79252
DIRAS3	2.81844	23.3366	3.04963
DKK3	150.301	45.5821	-1.72132
DLX2	1.45123	3.08754	1.08918
DMC1	1.90388	5.23375	1.4589
DMKN	8.53498	4.07998	-1.06483
DOK3	3.04484	1.40083	-1.12008
DOK5	7.6171	1.16528	-2.70856
DPP4	43.4513	10.0432	-2.11318
DPT	2.89199	1.09933	-1.39544
DPYSL4	4.11065	1.54096	-1.41554
DRAM1	41.2303	18.0178	-1.19428
DSG2	11.4483	3.39834	-1.75223
DTX3L	13.2999	4.89034	-1.44341
DUSP2	1.88543	8.37577	2.15133
DUSP23	10.5425	31.3944	1.5743
DUSP4	5.82402	1.73677	-1.74561
EBF4	4.062	1.42945	-1.50673
EDARADD	2.30461	9.66015	2.06752
EFS	11.0404	2.7437	-2.00859
EGR2	2.41962	1.15793	-1.06324
EHF	4.13552	1.10868	-1.89923
EIF2AK2	21.1135	10.3825	-1.02401
ELTD1	7.55009	2.76101	-1.4513
EMC10	63.433	30.1216	-1.07443
EMILIN2	3.26893	1.60995	-1.02181
EN1	2.62949	1.1576	-1.18365
ENC1	43.3824	17.2612	-1.32958
EPDR1	11.4884	1.3992	-3.0375
EPHB2	22.0355	9.93569	-1.14914
EPSTI1	14.9388	3.50938	-2.08978
EREG	63.1837	16.5316	-1.93433
ESM1	38.4067	18.4311	-1.05922
ETV7	2.62166	1.18656	-1.14369
EYA2	1.26939	4.20309	1.72732
F10	8.27576	1.88415	-2.13498
F2RL1	4.22493	1.21332	-1.79996
FABP5	8.56884	17.5972	1.03817
FADS2	131	51.585	-1.34454
FAM101A	16.754	5.28428	-1.66473
FAM104B	2.41605	6.03425	1.32053
FAM180A	10.4046	4.67588	-1.15391
FAM20C	70.6598	23.157	-1.60944
FAM43A	3.91293	1.51962	-1.36454
FAM65C	4.42826	1.17188	-1.91791
FAM83H	3.37362	1.22369	-1.46306
FAP	73.0261	31.6214	-1.20751
FAR2	4.53469	1.52479	-1.57239
FARP1	11.3482	23.3139	1.03873
FBLN1	128.101	6.51549	-4.29726
FBXL4	3.24398	1.56951	-1.04745
FCGRT	38.0347	15.1539	-1.32763
FEZ1	6.8967	2.07317	-1.73407
FGF12	3.73847	1.71876	-1.12108
FIBIN	33.1513	5.56964	-2.57341
FKBP5	22.4612	47.3292	1.07529
FLCN	11.2481	5.52782	-1.0249
FLJ46906	13.1448	3.46019	-1.92557
FLT1	5.42163	2.60619	-1.05679
FMOD	7.51741	1.22365	-2.61904
FRMD3	1.54533	4.15958	1.42852
FTL	958.006	1973.7	1.0428
FZD8	618.239	13.3151	-5.53703
GALNT12	2.56969	1.23881	-1.05264
GALNT18	8.63634	2.8175	-1.616
GALNT6	8.43995	3.26432	-1.37045
GAS6	533.727	163.792	-1.70424
GAS6-AS1	45.4306	14.6509	-1.63268
GAS7	3.05783	1.28114	-1.25508
GBGT1	3.1043	1.44867	-1.09954
GBP2	8.4793	3.53052	-1.26406
GBP5	3.47901	1.15119	-1.59555
GCNT1	14.215	28.7731	1.01731
GCNT2	1.04499	2.23677	1.09793
GDF15	80.9137	21.2518	-1.9288
GDNF	5.07089	1.15223	-2.13781
GJA1	80.1533	19.831	-2.015
GK	17.5079	8.02222	-1.12593
GLB1L	1.94218	6.66001	1.77785
GMPR	2.78625	1.23738	-1.17103
GPAT2	8.77959	1.06789	-3.0394
GPM6B	3.15764	1.07523	-1.55421
GPNMB	20.6296	3.16296	-2.70537
GPR133	4.29086	1	-2.10127
GPR68	24.6673	9.31318	-1.40525
GPRC5B	11.691	3.13917	-1.89694
GRIA1	3.23489	1.40846	-1.1996
HAPLN1	4.11179	1.35377	-1.60278
HAS1	16.934	35.0056	1.04766
HAS2	276.039	97.3331	-1.50387
HAS2-AS1	23.6079	9.91975	-1.25089
HDAC9	3.70019	1.75284	-1.07791
HELZ2	28.2315	8.00083	-1.81909
HEPH	10.6544	3.06774	-1.7962
HEPHL1	4.43023	1.10544	-2.00276
HERC5	2.47504	1.09832	-1.17215
HERC6	13.4831	1.81447	-2.89353
HHIP	8.83334	2.01116	-2.13493
HHIP-AS1	5.83548	2.56068	-1.18832
HIF3A	4.63105	1.39696	-1.72905
HINT1	74.0106	167.916	1.18193
HIST1H3B	1.09162	2.20637	1.0152
HIST4H4	3.19	1.39502	-1.19327
HLA-B	367.819	154.884	-1.24781
HLA-C	369.08	169.519	-1.12249
HLA-H	26.7006	10.3184	-1.37166
HMCN1	2.36039	1.11722	-1.07911
HMGN2	82.3764	167.098	1.02039
HMOX1	28.9505	11.9052	-1.282
HNRPDL	6.74542	16.3631	1.27846
HOXA5	5.85224	2.8198	-1.0534
HOXA6	3.57688	1.52413	-1.23072
HOXC10	2.75874	1.23605	-1.15828
HOXD8	3.53924	8.77545	1.31003
HR	7.97872	2.22389	-1.84307
HSD11B1	160.982	75.0964	-1.10009
ICAM1	208.518	87.4773	-1.25319
ID1	26.518	120.717	2.18659
ID3	62.8558	135.602	1.10926
ID4	1.3544	3.71915	1.45732
IDUA	15.1546	6.81866	-1.1522
IFI27	96.1651	33.2712	-1.53124
IFI30	21.8442	8.62738	-1.34026
IFI35	28.9131	11.6373	-1.31297
IFI44	36.5202	13.455	-1.44055
IFI44L	16.2007	1.84011	-3.13819
IFI6	699	31.387	-4.47705
IFIH1	8.67699	1.66653	-2.38035
IFIT1	12.4806	1.63839	-2.92933
IFIT2	5.69816	1.28546	-2.14822
IFIT3	29.2649	3.82978	-2.93384
IFIT5	8.1597	4.01639	-1.02262
IFITM1	214.739	23.2279	-3.20865
IGFBP2	2.60635	1.13968	-1.1934
IGFBP5	95.8218	17.2036	-2.47764
IL13RA2	10.3666	1.7922	-2.53214
IL15RA	5.6849	2.11883	-1.42386
IL18R1	2.51864	1.10497	-1.18864
IL1B	169.302	54.1084	-1.64567
IL1RN	4.97809	1.31709	-1.91824
IL24	18.0316	2.58111	-2.80447
IL32	87.1827	34.0684	-1.35561
IL33	14.6941	4.14443	-1.82599
IL4I1	8.3401	1.55021	-2.4276
IL4R	21.451	9.13638	-1.23135
IL6	436.566	37.2065	-3.55257
IL8	2688.41	835.98	-1.68521
INHBA	369.859	149.731	-1.3046
INTS2	1.12255	2.30326	1.03689
IRAK2	11.6449	4.1466	-1.4897
IRF7	18.2521	4.1854	-2.12463
IRF9	35.4394	11.9822	-1.56446
IRX5	1.71174	3.927	1.19796
ISG15	163.3	22.7899	-2.84106
ISG20	4.70843	1.44346	-1.70572
ISLR	33.3326	2.5336	-3.71767
ISYNA1	14.1208	2.92985	-2.26892
ITGA1	40.6335	18.5638	-1.13018
ITGA10	7.16606	2.24457	-1.67474
ITGA2	77.8158	37.9342	-1.03656
ITGA6	5.16493	10.9291	1.08135
ITGA7	9.61519	4.07787	-1.2375
JAM2	3.91859	1.63099	-1.26459
JUP	8.14636	3.51439	-1.21288
KANK1	7.36342	3.44667	-1.09517
KCNAB3	2.59559	1.12543	-1.20558
KCND2	3.80222	1.29609	-1.55267
KCNJ12	2.23702	1.05446	-1.08508
KCNJ15	6.71129	2.67657	-1.32621
KCNMA1	6.11521	32.1705	2.39526
KIAA0101	7.45856	15.8787	1.09012
KIAA1199	167.328	20.4587	-3.03189
KIAA1522	8.23713	3.8174	-1.10955
KIAA1586	1.01115	3.5585	1.81528
KLF11	6.69557	2.82741	-1.24373
KLF4	5.86934	1.30185	-2.17264
KREMEN1	6.82864	3.26546	-1.06431
KRT18	8.91096	51.5016	2.53097
KRT19	17.1783	5.94069	-1.53188
KSR1	2.62995	1.09657	-1.26204
L1CAM	5.69224	1.58014	-1.84894
LAMA2	11.5182	2.97982	-1.95062
LAMP3	3.85589	1.48841	-1.37329
LARGE	6.23087	1.1896	-2.38896
LGALS3BP	376.237	166.576	-1.17546
LGMN	60.446	20.6543	-1.5492
LIF	105.761	14.1437	-2.90258
LIMCH1	7.88032	22.313	1.50156
LINC00467	1.62693	3.6327	1.15889
LINC00707	1.87395	5.34695	1.51263
LIPG	2.84216	1.13389	-1.3257
LMF1	8.75154	3.71281	-1.23703
LOC100129216	1	2.832	1.50182
LOC100506394	7.63042	3.62488	-1.07383
LOC284889	75.871	172.305	1.18334
LOC375295	12.5353	27.7311	1.14551
LOC388849	9.92567	4.79374	-1.05001
LOC646329	6.55047	2.28684	-1.51824
LOC730101	3.65107	8.23397	1.17327
LPAR1	44.7178	20.9824	-1.09167
LRIG1	51.0831	13.1252	-1.96051
LRP3	11.64	4.00809	-1.5381
LRRC15	3.20652	1.39482	-1.20093
LRRC16A	5.87142	2.43761	-1.26824
LRRC17	96.0456	41.8086	-1.19992
LRRC32	2.92438	1.45103	-1.01106
LRRC33	2.47554	1.18417	-1.06386
LRRC61	5.39694	2.18963	-1.30145
LSM3	12.8773	31.3028	1.28146
LTBP1	158.631	73.8748	-1.10252
LTBP3	86.3422	37.3918	-1.20734
LY6E	437.513	203.517	-1.10418
LY6K	6.351	26.0877	2.03832
LY96	3.71045	7.89594	1.08952
LYNX1	4.94183	1.37188	-1.84889
MAFB	2.77875	1.27005	-1.12955
MAOA	4.98303	1.06729	-2.22307
MAP2	7.14894	3.5099	-1.0263
MASP1	6.35811	1.14645	-2.47142
MBP	2.95891	1.29807	-1.1887
MCM8	1.34135	4.82657	1.84731
MDFI	2.41334	1.12014	-1.10735
MEGF6	4.71909	1.08293	-2.12357
MEIS3P1	6.15315	2.73294	-1.17087
MEST	3.98891	1.93779	-1.04158
MFAP2	27.4633	8.10887	-1.75993
MFAP5	6.94717	2.29988	-1.59487
MFGE8	511.929	179.119	-1.51503
MFSD2A	16.7924	8.11875	-1.04848
MGAM	2.67171	1.02073	-1.38817
MGARP	5.04249	2.38343	-1.0811
MICAL1	10.4034	4.08359	-1.34915
MIF	209.449	486.985	1.21728
MIR1227	105.129	1	-6.71602
MIR1247	5.70612	1	-2.51251
MIR1260B	157.884	444.16	1.49221
MIR127	1	61.9813	5.95376
MIR1282	282.009	781.691	1.47086
MIR1304	1	319.328	8.3189
MIR1307	5.62812	29.5537	2.39261
MIR149	90.8574	1	-6.50553
MIR1909	607.544	1	-9.24685
MIR1914	607.544	1	-9.24685
MIR1915	1	588.417	9.2007
MIR193A	119.226	1	-6.89756
MIR212	15.0146	1	-3.90829
MIR218-2	27.8879	1	-4.80157
MIR221	169.379	45.855	-1.8851
MIR25	790.951	257.47	-1.61918
MIR3188	1	217.133	7.76244
MIR324	343.225	1	-8.42301
MIR33B	48.4417	1	-5.59818
MIR3605	65.5161	173.282	1.4032
MIR3620	786.005	1	-9.61839
MIR3648	45.7636	20.0972	-1.18721
MIR3909	30.7561	1	-4.9428
MIR3916	67.7276	1	-6.08167
MIR3918	1	76.381	6.25514
MIR3939	39.0566	1	-5.28749
MIR3940	35.869	1	-5.16467
MIR3942	1	31.3317	4.96955
MIR412	70.8976	1	-6.14766
MIR4516	313.223	1	-8.29105
MIR4635	1571.01	1	-10.6175
MIR4644	283.764	1	-8.14855
MIR4674	166.719	1	-7.38127
MIR4691	1	202.841	7.66421
MIR4784	1	1439.01	10.4909
MIR5010	12.7642	1	-3.67403
MIR5093	45.9625	1	-5.52239
MIR5189	19.6137	1	-4.29379
MIR5193	50.6645	1	-5.6629
MIR548I1	8.78682	1	-3.13534
MIR570	81.151	1	-6.34254
MIR590	1	71.8331	6.16658
MIR593	1	44.4005	5.4725
MIR613	1	73.8679	6.20688
MIR614	226.958	544.06	1.26134
MIR637	1	47.8056	5.57911
MIR641	1	47.2305	5.56165
MIR647	61.9624	179.002	1.53051
MIR658	66.3847	1	-6.05278
MIR93	608.251	1	-9.24852
MIR939	1956.21	382.463	-2.35467
MIR940	119.514	1	-6.90104
MIRLET7B	1	483.999	8.91886
MLLT11	12.6488	26.2118	1.05122
MLPH	12.6766	5.96749	-1.08697
MMP1	88.0734	2.28514	-5.26835
MMP14	673.029	274.4	-1.29439
MMP3	113.953	5.75818	-4.30668
MMP8	2.70117	1.08837	-1.31142
MMP9	5.2615	2.36926	-1.15104
MOCOS	4.51884	1.86455	-1.27713
MORN2	3.80896	9.28431	1.2854
MRGPRX3	8.6678	4.28152	-1.01754
MRPL33	25.8195	55.319	1.09931
MRS2	4.25239	1.64969	-1.36608
MT1E	52.6448	113.31	1.10591
MT1M	10.1184	4.48277	-1.17452
MX1	25.7383	1.26482	-4.34691
MX2	20.6881	1.67011	-3.63079
MYCBP2-AS1	2.84945	1.29689	-1.13563
MYOCD	3.40712	1.44764	-1.23485
MYPN	3.634	7.80794	1.10338
NACA	78.0117	170.875	1.13118
NAMPT	64.0134	26.2595	-1.28553
NBL1	77.0984	36.2937	-1.08698
NDN	8.98913	1	-3.16818
NDUFB1	17.0094	41.826	1.29807
NEAT1	2018.46	363.233	-2.47429
NEDD9	8.87549	4.26411	-1.05758
NEFL	28.0545	1.02684	-4.77195
NEFM	25.9534	1.37448	-4.23896
NEO1	11.8559	5.29214	-1.16368
NETO1	1	2.88012	1.52613
NETO2	5.40088	2.34819	-1.20165
NFE2L3	7.2562	2.62518	-1.4668
NFIB	3.98328	1.21193	-1.71665
NFKBIZ	32.1788	12.43	-1.37228
NGF	5.59949	2.41376	-1.21401
NKX6-1	2.74258	1.02403	-1.42128
NLRC5	13.0637	5.87146	-1.15377
NLRX1	1.89661	4.4279	1.2232
NPAS1	3.38003	8.22595	1.28315
NPAS2	7.52749	2.92227	-1.36508
NPPB	1.5024	5.65648	1.91264
NPTX1	1.71951	4.10581	1.25567
NR2F1	14.8701	6.35798	-1.22577
NR3C1	26.5732	53.2101	1.00173
NR4A1	14.2268	5.42603	-1.39064
NR4A2	4.46424	1.50949	-1.56435
NRCAM	14.4629	6.36933	-1.18315
NT5DC2	81.6869	195.679	1.26031
NTM	17.918	7.40641	-1.27456
NTNG1	1.82987	4.30735	1.23506
NTSR1	2.66507	1.13816	-1.22747
NYNRIN	5.05548	2.15678	-1.22897
OAS1	28.5491	1.31315	-4.44234
OAS2	44.0147	3.56468	-3.62614
OAS3	57.2708	9.73189	-2.55701
OASL	10.3798	1.17909	-3.13803
OLFM1	3.89214	1.33457	-1.54419
OLFML2A	2.46074	1.22553	-1.00568
OLFML2B	5.83264	1.8613	-1.64784
OPN3	5.47998	17.7552	1.696
OR10J3	1.0696	2.28682	1.09628
OSR1	12.6091	4.34608	-1.53668
OXTR	4.59416	39.0598	3.08781
P2RX4	9.86865	3.4965	-1.49694
P2RX5	7.17506	2.6233	-1.45161
PAPL	5.77184	2.5273	-1.19143
PAPPA	41.4249	18.5184	-1.16154
PARD6G	2.88724	1.38954	-1.05508
PARP10	24.039	9.66865	-1.31399
PARP12	10.3243	4.42394	-1.22265
PARP14	19.6037	6.23188	-1.65339
PARP8	2.39659	1.16239	-1.04389
PARP9	16.8933	3.97656	-2.08686
PCDH10	1.30598	3.08243	1.23894
PCDHGA12	7.93335	1.76625	-2.16724
PCDHGC3	38.5588	19.0143	-1.01998
PDGFRA	72.0019	32.6001	-1.14316
PDGFRL	29.171	10.4251	-1.48447
PDK4	5.74111	1.02014	-2.49256
PDLIM3	16.8644	7.25207	-1.21751
PDPN	19.7048	3.50187	-2.49235
PDXDC1	2.35732	16.6307	2.81863
PDZRN3	10.6364	4.24106	-1.32651
PEF1	4.11728	9.59126	1.22003
PF4	4.97209	2.3765	-1.06501
PGAM2	5.20098	2.58481	-1.00873
PID1	80.8555	25.1874	-1.68265
PIR	2.70779	5.96205	1.13869
PLA2G4C	3.80866	1.30924	-1.54055
PLA2R1	9.03288	4.08195	-1.14593
PLAU	26.9848	3.75362	-2.84579
PLAUR	120.108	44.9221	-1.41884
PLIN2	81.5345	27.837	-1.55041
PLSCR1	42.0289	13.2924	-1.66078
PLSCR4	19.159	8.36144	-1.1962
PMP22	17.0376	3.44896	-2.30449
POC1B	2.47612	5.1573	1.05854
POM121L9P	3.74487	1.75345	-1.09472
POSTN	648.894	223.176	-1.5398
PPAP2B	19.4558	8.24567	-1.23849
PPAP2C	24.5211	2.94783	-3.0563
PPBP	5.92039	1.58392	-1.90219
PPDPF	97.38	232.929	1.25819
PPP1R15A	26.9728	12.6472	-1.09269
PPP4R4	3.61511	1.53093	-1.23963
PREX1	3.79957	1.4319	-1.4079
PRICKLE1	4.98247	2.36102	-1.07745
PRR5	3.05501	1.28439	-1.25009
PRRX1	28.9563	13.1119	-1.143
PRRX2	13.1713	28.9145	1.1344
PSG5	29.3564	136.937	2.22177
PSTPIP1	2.16697	1.03681	-1.06353
PTGS1	56.9834	24.3347	-1.22753
PTPN3	3.57464	1.71902	-1.05621
PTPRO	2.45213	1.02472	-1.25881
PTTG1	29.1394	62.0992	1.0916
PTX3	264.451	123.826	-1.09469
PWWP2B	3.96931	1.52606	-1.37908
QPCT	28.6008	8.35898	-1.77466
RAB3IL1	3.17023	1.49603	-1.08345
RALGAPB	2.23554	4.67862	1.06546
RANBP1	1.00357	16.3031	4.02194
RAP1GAP2	8.45768	4.03793	-1.06665
RARRES2	34.0956	4.34449	-2.97233
RARRES3	3.9654	1.34849	-1.55612
RASD1	10.8486	2.09306	-2.37383
RBM24	3.28802	1.53538	-1.09862
RBM26	3.67501	1.83305	-1.0035
RBPMS2	3.31952	1.56101	-1.08849
RCAN1	21.7395	8.9161	-1.28584
REC8	4.77647	1.79513	-1.41186
RELN	8.26378	1.66251	-2.31344
RGS4	12.3506	5.78684	-1.09373
RMRP	130.021	335.911	1.36933
RNU4ATAC	24.3406	1	-4.60529
ROR2	5.79023	1.9992	-1.5342
ROS1	4.986	14.4467	1.53479
RPA3	2.9617	6.54829	1.14469
RPL12	345.801	739.349	1.09631
RPL17	425.751	869.296	1.02984
RPL21	398.858	888.238	1.15507
RPL23	329.805	692.296	1.06978
RPL27A	54.4219	112.25	1.04446
RPL38	320.315	662.044	1.04744
RPL39	269.814	619.412	1.19893
RPL5	342.705	686.728	1.00277
RPL7	320.642	712.305	1.15153
RPL9	336.078	781.334	1.21714
RPP40	1.05433	3.1713	1.58874
RPPH1	15.5017	68.317	2.13982
RPS12	367.236	1011.21	1.4613
RPS13	242.853	561.692	1.2097
RPS14	516.823	1260.57	1.28634
RPS15A	371.387	769.703	1.05138
RPS23	72.1227	146.172	1.01914
RPS24	280.887	605.95	1.10921
RPS27A	128.075	318.587	1.3147
RPS27L	38.9484	90.0712	1.2095
RPS29	437.891	1035.19	1.24125
RPS3A	276.784	673.816	1.28359
RPSA	298.706	628.182	1.07246
RRAD	12.9784	3.18229	-2.02797
RSAD2	3.98308	1.01777	-1.96848
RSPO3	12.6133	4.01959	-1.64983
RSPO4	3.07793	1.09406	-1.49228
RTEL1-TNFRSF6B	26.1386	4.09101	-2.67565
RTP4	2.29562	1.09228	-1.07154
RUNX1	22.6291	11.1887	-1.01615
S100A10	22.925	59.3172	1.37153
S100A4	56.0585	21.9783	-1.35085
S100A6	300.278	679.193	1.17752
SAA1	58.3555	11.4141	-2.35405
SAA2	14.4174	2.94873	-2.28964
SAA2-SAA4	2.02928	1	-1.02097
SAMD11	5.28795	13.6745	1.37071
SAMD9	9.28616	4.46484	-1.05647
SAMD9L	9.54167	2.2321	-2.09584
SAMHD1	33.6137	6.49929	-2.3707
SCARNA10	1	2.56507	1.359
SCARNA16	5.92842	1	-2.56765
SCARNA17	30.6867	12.6236	-1.28149
SCARNA20	1	11.3265	3.50163
SCARNA21	1	8.00109	3.0002
SCARNA22	27.0105	179.173	2.72976
SCARNA4	1	10.3523	3.37189
SCARNA5	1	3.53211	1.82053
SCARNA8	1	13.2084	3.72338
SCARNA9L	2.8258	1	-1.49866
SCNN1D	4.30626	1.79726	-1.26064
SCUBE3	4.13998	14.4792	1.80629
SEC61G	66.457	192.164	1.53184
SECTM1	10.7594	2.67573	-2.0076
SELENBP1	3.03214	6.36445	1.0697
SERINC2	59.0975	16.7313	-1.82055
SERPINB2	266.844	22.4427	-3.57168
SERPINE2	182.852	57.4232	-1.67097
SERPINF1	52.4928	6.30172	-3.0583
SERPING1	84.3793	37.3166	-1.17707
SEZ6L2	28.7636	9.18041	-1.64761
SFRP1	27.4258	57.0055	1.05557
SH3BGRL3	154.549	335.189	1.11691
SH3RF3	2.90365	1.06815	-1.44275
SH3RF3-AS1	2.14098	1.02323	-1.06513
SHC3	11.7535	2.11572	-2.47387
SHFM1	41.7192	84.8715	1.02457
SHISA2	2.79684	1.11674	-1.3245
SHROOM3	5.10638	2.35348	-1.11751
SLC12A7	5.35788	1.26276	-2.08508
SLC15A3	15.534	6.91553	-1.16752
SLC16A6	2.99984	1.27022	-1.2398
SLC17A9	34.7821	9.27929	-1.90626
SLC1A3	8.60984	3.13869	-1.45582
SLC20A2	25.3245	12.3269	-1.03873
SLC22A23	6.31564	2.32664	-1.44068
SLC22A4	12.6533	6.18047	-1.03373
SLC2A6	22.4167	9.36302	-1.25953
SLC38A1	7.40112	3.11882	-1.24674
SLC38A5	25.1472	8.76868	-1.51997
SLC39A14	181.587	82.8561	-1.13198
SLC39A8	17.9937	5.71136	-1.65558
SLC4A2	39.1379	18.8355	-1.05511
SLC7A2	52.3763	12.0312	-2.12214
SLC7A7	3.01129	1.22062	-1.30277
SLC9A3	2.30848	1.00059	-1.20609
SLIRP	25.9876	55.267	1.0886
SMAD9	3.9756	8.54914	1.10461
SMARCA1	2.11363	4.92126	1.2193
SMEK2	12.8685	5.3659	-1.26195
SMOC1	9.68854	24.5513	1.34145
SMOX	19.5474	9.17207	-1.09166
SMS	43.0058	91.915	1.09577
SNAR-D	1	24.1856	4.59608
SNAR-G1	1	9.51573	3.25031
SNAR-G2	13.1198	1	-3.71367
SNHG12	15.8419	7.09581	-1.15871
SNORA11	8.90662	23.9755	1.42861
SNORA13	1	12.9436	3.69417
SNORA14B	1	12.9366	3.69339
SNORA15	15.8509	1	-3.98649
SNORA17	29.4421	12.5608	-1.22895
SNORA18	44.4738	159.971	1.84678
SNORA20	1	13.2024	3.72273
SNORA21	1	11.1397	3.47764
SNORA22	12.7195	1	-3.66897
SNORA23	4.01132	8.61628	1.10299
SNORA24	77.1561	28.3835	-1.44273
SNORA27	1	19.0024	4.24811
SNORA33	1	12.425	3.63517
SNORA36C	14.3337	1	-3.84134
SNORA37	1	21.7857	4.44531
SNORA39	34.0392	8.58804	-1.9868
SNORA42	13.9366	1	-3.80081
SNORA43	1	42.7895	5.41918
SNORA44	68.8025	16.5523	-2.05543
SNORA45	24.6451	1	-4.62323
SNORA48	120.074	301.96	1.33043
SNORA49	1	11.4927	3.52265
SNORA50	10.782	1	-3.43056
SNORA51	36.8863	1	-5.20501
SNORA53	2.30906	1	-1.20731
SNORA54	1	17.254	4.10886
SNORA55	1	8.86438	3.14802
SNORA56	14.36	1	-3.84398
SNORA5B	1	11.004	3.45996
SNORA5C	34.5165	16.9263	-1.02802
SNORA62	9.26096	23.5311	1.34534
SNORA66	1	21.3236	4.41438
SNORA68	1	37.4053	5.22517
SNORA71B	8.47521	28.8211	1.7658
SNORA71C	1	25.161	4.65312
SNORA71D	1	7.01489	2.81042
SNORA72	17.1256	1	-4.09808
SNORA74A	2.68382	1	-1.42429
SNORA77	32.6646	14.8513	-1.13714
SNORA78	10.1633	1	-3.3453
SNORA8	46.4956	96.3736	1.05154
SNORA9	8.83166	1	-3.14268
SNORD114-2	1	1439.01	10.4909
SNORD116-22	1	89.9522	6.49109
SNORD12	133.176	360.088	1.43502
SNORD124	74.1269	1	-6.21193
SNORD12B	1	56.5803	5.82223
SNORD15A	5.95551	1	-2.57423
SNORD15B	14.9716	51.1779	1.77329
SNORD16	142.104	1	-7.1508
SNORD21	101.259	1	-6.66191
SNORD22	20.4958	66.2814	1.69328
SNORD32A	786.436	1	-9.61919
SNORD35A	701.617	223.503	-1.65039
SNORD46	74.9689	1	-6.22822
SNORD58C	1	126.515	6.98316
SNORD67	21.3483	1	-4.41605
SNORD76	1	942.966	9.88106
SNORD8	34.0428	1	-5.08928
SNORD87	1	2172.34	11.085
SNORD88A	58.401	1	-5.86792
SNORD88B	132.682	1	-7.05183
SNORD9	1	41.3506	5.36984
SNORD97	13.6531	54.7124	2.00264
SNORD99	1	588.417	9.2007
SNRNP27	15.8188	7.83303	-1.014
SOD2	350.725	135.422	-1.37288
SORCS2	6.39422	2.15874	-1.56658
SOX4	11.7698	5.0972	-1.20731
SPDL1	18.1314	54.8541	1.59711
SPON2	304.821	64.6205	-2.2379
SQSTM1	166.976	70.7501	-1.23884
SRPX	109.005	45.4231	-1.2629
SSH2	2.54795	1.13966	-1.16074
STAP2	5.69782	2.6882	-1.08377
STAT1	127.588	43.5556	-1.55057
STAT2	42.4517	18.3986	-1.20623
STC1	72.5445	15.6105	-2.21635
STC2	96.9	42.844	-1.1774
STEAP2	32.3598	12.4763	-1.37501
STOM	33.9766	16.3685	-1.05362
STRA6	3.60203	1.7864	-1.01175
STX1A	7.07766	2.53025	-1.48399
SULF1	92.3121	4.07328	-4.50225
SUMO1	1.66996	3.58095	1.10052
SUSD2	5.67711	1.94155	-1.54795
SUSD3	6.54089	3.00203	-1.12355
SVEP1	7.52571	1.65215	-2.18748
SVIL	12.0734	4.33139	-1.47893
SYNGR1	5.05012	1.9778	-1.35243
SYNGR2	16.0768	4.39124	-1.87228
SYNPO2	3.8528	1.65056	-1.22295
SYTL2	1.98501	4.13461	1.05861
TBX1	3.15835	12.4341	1.97706
TENM2	5.08056	11.9739	1.23683
TERT	1.32959	356.331	8.0661
TES	18.4001	4.9879	-1.88321
TFAP2A	1.14017	6.958	2.60942
TFPI2	409.754	43.4848	-3.23618
TGFA	3.86101	1.42904	-1.43393
TGFBR3	5.49352	2.28786	-1.26373
TGIF2-C20orf24	1	2.13183	1.09209
TGM2	202.283	79.5019	-1.34731
THBD	11.4776	1.13659	-3.33603
THBS1	3495.48	1698.42	-1.0413
TIMM10	9.84595	19.7468	1.00402
TIMP1	4290.76	1406.61	-1.60901
TK1	38.237	78.7367	1.04207
TLR2	8.95857	1.19874	-2.90175
TLR3	2.2886	1.05365	-1.11908
TM4SF1	58.836	14.3689	-2.03375
TMEM119	7.83679	2.00264	-1.96836
TMEM126A	7.80636	17.2521	1.14405
TMEM132A	187.042	57.7631	-1.69514
TMEM132B	5.61111	1.30407	-2.10526
TMEM140	11.6966	5.74278	-1.02627
TMEM171	14.3353	5.16594	-1.47247
TMEM173	19.4779	6.73128	-1.53289
TMEM25	8.09605	3.74411	-1.1126
TMEM256	19.6939	58.3609	1.56725
TMEM51	15.092	5.79096	-1.38191
TMEM59L	8.9395	3.42092	-1.38581
TMSB10	1224.11	2836.15	1.2122
TMTC1	13.3439	6.27648	-1.08815
TNC	98.2091	22.7329	-2.11107
TNFAIP3	53.4011	17.5994	-1.60135
TNFAIP6	80.5507	12.5188	-2.6858
TNFAIP8L3	8.76753	4.30585	-1.02587
TNFRSF10A	6.8771	2.72521	-1.33543
TNFRSF10C	3.6424	1.42065	-1.35833
TNFRSF11B	65.4493	7.12027	-3.20037
TNFRSF14	8.15461	2.86626	-1.50845
TNFSF4	18.3728	6.92928	-1.40679
TNNT1	3.70066	1.80321	-1.03721
TNS3	27.816	8.84725	-1.65261
TP53I11	14.1102	3.27425	-2.1075
TRAF1	5.99074	2.75401	-1.1212
TRANK1	6.74928	2.79412	-1.27234
TREM1	4.94039	1.63158	-1.59836
TRIM21	10.6491	4.75614	-1.16286
TRIM22	21.281	10.0314	-1.08505
TRIM46	3.53064	1.73213	-1.02738
TRIM58	4.08152	12.4687	1.61114
TRNP1	8.17554	29.4237	1.84759
TRO	6.34909	2.65963	-1.25533
TRPA1	18.4563	6.96089	-1.40677
TRPV2	5.64979	2.15026	-1.39369
TRPV4	6.48783	2.95022	-1.13691
TSC22D1	22.7773	8.25622	-1.46405
TSPYL5	4.60178	1.64312	-1.48576
TSTD1	2.34145	1	-1.2274
TUBA4A	13.747	31.6919	1.205
TVP23C-CDRT4	1.36143	3.66495	1.42867
TXN	96.4653	193.796	1.00646
TXNDC17	8.77658	18.7202	1.09287
TYMP	28.9118	7.7107	-1.90672
UCN2	6.39263	2.28603	-1.48357
UNC93B1	16.5524	7.02472	-1.23653
UQCRB	7.85098	16.2719	1.05144
UQCRQ	42.8036	85.9643	1.00601
USMG5	34.2069	79.4331	1.21545
USP18	13.1838	2.5691	-2.35943
USP53	21.547	8.56117	-1.33161
UST	10.1082	4.68989	-1.1079
VAT1L	10.1859	20.7455	1.02622
VCAM1	7.94499	2.24631	-1.82249
VCAN	1	17.7074	4.14628
VDR	9.51653	3.85833	-1.30246
VEGFA	62.258	17.4401	-1.83585
VGLL3	11.0497	28.3949	1.36162
VSTM4	4.67062	2.02984	-1.20225
VTRNA1-3	176.461	1	-7.46321
WISP1	8.85533	2.21421	-1.99975
WLS	213.718	80.654	-1.40589
WTAPP1	2.17872	1.01778	-1.09805
XAF1	16.5025	3.89103	-2.08446
ZC3H12A	44.7781	16.6544	-1.42689
ZDHHC14	3.86564	1.49889	-1.36681
ZFYVE28	4.0029	1.28812	-1.63578
ZNF185	2.68687	8.72108	1.69858
ZNF219	6.70532	3.12597	-1.101
ZNF229	2.93522	1.39002	-1.07837
ZNF32-AS1	4.60957	1.986	-1.21476
ZNF341	1.00393	2.0202	1.00885
ZNF415	2.42765	1.1865	-1.03285
ZNF503	29.8449	11.6356	-1.35894
ZNF582-AS1	2.59543	1.2299	-1.07743
ZNF667	2.24135	1.07825	-1.05568
ZNF790-AS1	2.12192	1.05808	-1.00393
ZNFX1	23.4795	9.04349	-1.37645
ZP1	1.33834	3.20625	1.26044
ZSCAN18	5.5457	1.69425	-1.71073

## Sheet: Tab5 LTR-LT-DEG
Table 5. DEGs between LTR and LT cell lines
#geneSymbol	LT(FPKM)	LTR(FPKM)	foldChange[log(2)]
A4GALT	5.44618	12.7299	1.2249
ABCA6	1.10634	5.37097	2.27939
ABCA8	1.81706	9.97081	2.4561
ABCA9	1.01083	2.07841	1.03993
ABCC3	13.9285	45.6757	1.71338
ABCC4	3.75433	8.76081	1.22251
ABCG2	1.09885	2.72585	1.31071
ABHD17C	10.1995	31.6038	1.6316
ABHD2	8.21979	20.2416	1.30015
ABI3BP	42.3065	3.25328	-3.70091
ACAT2	48.0416	20.7605	-1.21044
ACE	1.04431	3.19083	1.61138
ACPL2	4.88219	1.8296	-1.416
ACTB	4634.59	2290.62	-1.0167
ACTG2	6.87892	1.46572	-2.23057
ACTR1B	53.8334	23.2022	-1.21424
ACVR2A	2.41401	6.64446	1.46072
ACVRL1	2.88439	1.06679	-1.43499
ADAM19	32.2133	15.0945	-1.09363
ADAM33	1.54025	12.8334	3.05867
ADAMTS4	18.3299	5.96246	-1.62022
ADAMTS5	1.6226	4.58943	1.5
ADAMTS6	17.8345	7.12569	-1.32357
ADAMTSL1	21.9562	10.0646	-1.12534
ADM2	2.47479	5.15472	1.05859
AEBP1	19.7815	59.3525	1.58516
AFF3	1.03255	3.57275	1.79083
AGA	22.1201	7.72972	-1.51687
AHRR	4.48201	10.4076	1.21542
AK4	15.038	1.57073	-3.25911
AKR1C1	34.0037	92.765	1.44789
AKT3	28.6506	13.8964	-1.04385
ALCAM	89.4418	31.25	-1.51709
ALDH2	14.4222	49.045	1.76581
ALDOA	1685.21	630.147	-1.41917
ALDOC	43.8459	8.57503	-2.35423
ALOX15B	6.3558	1.03781	-2.61454
AMPH	1.60734	4.12901	1.36112
AMZ1	2.53634	1.00002	-1.34272
ANAPC4	2.53756	7.46696	1.55708
ANGPT1	12.9908	30.1061	1.21256
ANGPTL2	8.94457	19.5044	1.12472
ANGPTL4	35.9989	140.798	1.9676
ANKRD1	41.5403	1	-5.37644
ANKRD10	3.81736	12.6518	1.7287
ANKRD2	3.8453	1	-1.9431
ANTXR1	40.4456	120.305	1.57265
ANXA2P2	1315.88	615.462	-1.09629
APBB1IP	7.16587	1.96636	-1.86561
APOE	5.78618	23.6033	2.02831
AR	2.46624	6.85614	1.47509
ARG2	11.6606	5.53136	-1.07594
ARHGAP29	12.3083	2.58447	-2.25169
ARHGDIB	4.79326	1.05622	-2.1821
ARL4C	1.63088	9.16032	2.48974
ARMC9	7.32702	31.5831	2.10785
ARRDC4	12.685	4.41935	-1.52122
ARSE	2.04352	1.00001	-1.03104
ASS1	21.6219	47.6697	1.14058
ATHL1	3.71588	12.4287	1.7419
ATL1	1.59811	3.94048	1.302
ATP9A	2.34513	6.47787	1.46585
AZU1	1	2.03353	1.02399
B3GNT4	4.26894	1.69316	-1.33416
BACE2	2.0588	4.33106	1.07292
BATF2	1.13822	2.32781	1.0322
BCL6	11.529	23.7431	1.04224
BEX1	30.9475	77.7119	1.32831
BEX4	5.28928	12.4728	1.23765
BFSP1	1.02253	2.21473	1.11499
BGN	198.219	44.242	-2.16361
BHLHE40	52.6514	23.5646	-1.15985
BHMT2	7.8292	3.00667	-1.3807
BLOC1S1	4.70924	2.01549	-1.22436
BMF	1.12107	2.71067	1.27378
BMP6	1.38066	3.92992	1.50914
BNC1	10.0929	4.61735	-1.1282
BNIP3	159.655	38.8186	-2.04014
BNIP3L	62.1139	28.0127	-1.14884
BOC	5.49798	1.09022	-2.33428
BORA	1	3.08757	1.62647
BTBD11	1.22832	2.71619	1.1449
C10orf10	12.2376	5.15924	-1.24609
C10orf54	19.1661	3.85439	-2.31398
C10orf55	1.13712	2.79637	1.29817
C12orf43	4.2619	1.92035	-1.15013
C14orf37	5.00147	1.6465	-1.60295
C15orf48	10.9761	3.19258	-1.78158
C16orf45	9.94623	21.5073	1.11261
C1QL1	19.2376	1.78659	-3.42865
C1R	29.5649	138.178	2.22457
C1S	39.1884	156.783	2.00027
C1orf198	5.66604	23.3006	2.03995
C22orf29	18.67	6.38938	-1.54697
C2CD5	1.00055	4.42597	2.14521
C2orf88	10.9531	2.38209	-2.20104
C3	44.4244	122.245	1.46035
C4orf3	42.8547	16.3106	-1.39364
C5orf30	16.0128	6.2966	-1.34658
C5orf46	3.49858	1	-1.80677
C8orf4	7.92928	1.27056	-2.64172
CA9	25.0542	1.79825	-3.80038
CABLES1	2.31074	8.03039	1.79712
CACNA1A	1.04977	2.92561	1.47866
CACNG7	2.86938	19.3531	2.75375
CADM3	8.12596	1.0075	-3.01175
CADPS2	1.31713	2.65366	1.01059
CAMK2N1	37.591	75.217	1.00067
CAP2	4.45886	1.75578	-1.34457
CARHSP1	36.1742	14.9401	-1.27577
CASP1	3.24537	7.16418	1.14242
CAV2	66.1517	31.9535	-1.04981
CCBE1	57.4965	13.6545	-2.0741
CCDC102B	1.06107	3.88068	1.87079
CCDC80	449.738	92.7922	-2.27701
CCDC85A	4.56082	1.85148	-1.30061
CCDC85C	5.08272	1.77479	-1.51795
CCL2	6.26788	45.9593	2.87431
CCL20	13.0551	5.02488	-1.37745
CCRL1	2.03925	39.6839	4.28244
CD200	4.04617	1.26651	-1.6757
CD274	19.041	2.21018	-3.10688
CD40	4.10815	1.50049	-1.45306
CD68	95.2568	35.9369	-1.40636
CD74	1.94131	10.4285	2.42543
CD9	11.8952	29.8454	1.32713
CDA	8.13874	2.16758	-1.90872
CDC14B	3.37531	8.45739	1.32519
CDCA7L	23.3579	8.04028	-1.5386
CDCP1	9.90476	31.4635	1.66748
CDH4	12.4648	5.99995	-1.05484
CDH6	1.31096	15.9957	3.60899
CDIP1	6.68192	13.4742	1.01186
CDK6	13.5581	5.35348	-1.34061
CDKN2A	110.553	24.201	-2.1916
CDYL2	4.34617	2.16052	-1.00837
CELF2	1	2.19349	1.13323
CERS6-AS1	18.3796	8.27039	-1.15208
CES1	7.06466	1.15177	-2.61676
CFH	3.36422	10.6466	1.66205
CHML	5.36972	2.34678	-1.19416
CHST1	2.43295	1.02648	-1.245
CHST2	54.0935	5.21991	-3.37336
CHST7	13.0027	3.49741	-1.89445
CILP2	1.823	6.42662	1.81774
CITED4	2.64761	5.61334	1.08417
CLEC2B	7.85751	1.39547	-2.49332
CLGN	1.70234	4.63847	1.44613
CLIC4	177.883	87.3025	-1.02683
CLU	2.41939	64.9501	4.74662
CMPK2	1	2.00335	1.00241
CMTM4	12.1799	4.84061	-1.33125
CNIH3	1.40563	6.89237	2.29378
CNTN3	14.024	5.35825	-1.38806
COG6	23.7619	11.7584	-1.01495
COL11A1	2.32658	1.01973	-1.19003
COL12A1	23.0944	70.1235	1.60235
COL16A1	24.9738	110.833	2.1499
COL18A1	9.85809	29.7058	1.59136
COL1A1	1	2439.88	11.2526
COL27A1	3.15671	7.38414	1.22601
COL5A1	260.919	99.8351	-1.38598
COL7A1	13.3818	39.9437	1.5777
COLEC12	1.03557	11.3467	3.45377
COMMD3-BMI1	1.95854	4.85922	1.31094
CORO2A	3.15178	1.29954	-1.27816
CORO2B	7.62194	3.50452	-1.12094
COX7A1	4.99837	17.9303	1.84287
CPE	15.897	1.11193	-3.83762
CPNE7	6.54382	14.2218	1.1199
CPPED1	13.6217	5.1364	-1.40708
CPT1A	10.1009	35.5965	1.81725
CPXM2	5.22658	24.0187	2.20022
CPZ	2.3161	8.19785	1.82355
CRIM1	260.319	70.6473	-1.88157
CRIP2	21.3993	45.7518	1.09626
CRISPLD2	9.77755	37.216	1.92838
CRLF1	11.6292	30.402	1.38641
CROT	4.12279	8.4357	1.03289
CRYAB	12.609	3.40295	-1.8896
CSDC2	1.26495	2.99212	1.24209
CSF3	49.5455	214.631	2.11503
CSRP1	183.09	74.8447	-1.29058
CSRP2	29.0904	13.1391	-1.14668
CSTA	7.30842	1.83619	-1.99284
CT49	1	2.55584	1.3538
CTSF	6.19965	18.1821	1.55226
CTSK	13.7058	186.126	3.76342
CTSS	3.37993	6.95275	1.04059
CUL4B	36.4363	81.9243	1.16892
CXCL1	390.561	1086.73	1.47638
CXCL12	2.58202	11.514	2.15682
CXCL2	13.9735	68.6659	2.2969
CXCL3	58.5589	231.865	1.98532
CXXC5	53.6668	21.9629	-1.28896
CYGB	2.98479	9.67119	1.69606
CYP27A1	5.06356	20.284	2.00212
CYP2S1	1.0757	3.14364	1.54716
CYP4V2	3.51959	10.3075	1.55021
CYR61	1307.24	238.157	-2.45654
DACT1	2.28566	6.65658	1.54217
DARC	3.49191	1	-1.80402
DAW1	13.5221	5.82379	-1.21529
DCHS1	2.68574	8.31701	1.63075
DCN	138.379	546.107	1.98056
DDAH1	52.4412	13.8068	-1.92532
DDT	27.4268	13.6372	-1.00804
DDX58	3.23359	8.73011	1.43286
DEFB135	2.02829	1	-1.02026
DGKI	4.71816	1.50428	-1.64915
DHRS3	14.4319	34.6497	1.26358
DIRAS1	1.07565	3.35212	1.63987
DKK1	180.331	79.4545	-1.18245
DKK2	1.03233	3.66288	1.82707
DKK3	45.5821	91.6557	1.00776
DLG3	2.53731	5.73499	1.17649
DLK2	3.80913	1.56026	-1.28767
DLX1	4.51166	2.17129	-1.0551
DNAJA4	3.14791	1.36319	-1.20741
DNAJB4	45.7346	15.9558	-1.51921
DNER	155.985	33.7979	-2.2064
DOCK2	5.22183	1.85593	-1.49241
DOCK4	1.66428	4.14061	1.31495
DOK5	1.16528	3.74082	1.68267
DOK6	1.17328	2.58765	1.1411
DPCD	20.8092	9.55436	-1.12299
DPP4	10.0432	35.9117	1.83823
DPT	1.09933	2.27558	1.04961
DRAM1	18.0178	44.8372	1.31527
DRP2	1.2079	2.88742	1.25728
DSP	26.8331	2.10212	-3.6741
DUSP2	8.37577	1.24223	-2.75329
DUSP23	31.3944	8.12415	-1.95022
E2F5	1.10755	2.3273	1.07128
EBF1	2.6112	1.06076	-1.29961
EBF2	3.20369	1.26226	-1.34373
EBF4	1.42945	5.08228	1.83002
ECHDC2	3.10246	6.34785	1.03285
EDARADD	9.66015	1.09401	-3.14241
EDIL3	4.48811	1.00077	-2.165
EDNRA	1.97915	14.3384	2.85694
EFEMP1	63.3991	18.3498	-1.78869
EFS	2.7437	14.1046	2.36197
EGFLAM	2.32733	1.01665	-1.19486
EGR1	156.206	58.999	-1.40469
EHD1	4.11311	8.47306	1.04265
EHD4	38.7139	15.5126	-1.31941
ELANE	1	2.14833	1.10322
ELL2	80.8407	30.6517	-1.39911
ELN	1.41074	6.44041	2.1907
EML2	28.0488	13.7678	-1.02664
EMP1	141.968	61.61	-1.20433
EN1	1.1576	3.27662	1.50107
ENG	59.2777	1.39948	-5.40452
ENO1	1086.74	509.142	-1.09387
ENO2	49.5367	10.5095	-2.2368
ENOX1	1.37286	2.96976	1.11317
ENPP1	13.3301	6.6037	-1.01334
ENPP2	17.3302	53.4606	1.62519
EPB41L4A-AS1	5.4084	13.5074	1.32048
EPHA5	1	3.00547	1.58759
EPHB2	9.93569	38.9988	1.97274
EPHX1	12.7612	28.7182	1.1702
EPOR	13.1283	5.52465	-1.24873
ERCC6	6.15135	2.6536	-1.21295
ERO1L	59.5634	23.433	-1.34588
ERRFI1	48.3765	11.188	-2.11235
ESM1	18.4311	6.8727	-1.42319
ETS1	37.5856	15.3465	-1.29227
ETV1	3.96629	9.901	1.31978
EVA1A	37.7318	18.3821	-1.03748
EVA1C	2.31944	6.56312	1.50061
F10	1.88415	3.90004	1.04958
F11R	2.2905	1.03348	-1.14816
F2RL1	1.21332	5.89827	2.28133
F3	85.6167	34.995	-1.29074
FABP3	1.74088	3.49443	1.00524
FAM101A	5.28428	1.14296	-2.20893
FAM162A	43.984	13.9501	-1.6567
FAM19A3	4.3524	1.40365	-1.63263
FAM20C	23.157	50.1705	1.11539
FAM219A	14.112	6.93178	-1.02563
FAM229A	2.43418	4.91044	1.01242
FAM43B	3.57543	1.66553	-1.10213
FAM65C	1.17188	11.1477	3.24985
FAM89A	2.55608	6.05427	1.24402
FAP	31.6214	95.7289	1.59805
FARP1	23.3139	11.3213	-1.04215
FBLN1	6.51549	116.015	4.15429
FBLN2	26.5967	7.41299	-1.84312
FBLN7	20.9862	7.84591	-1.41943
FBXL21	1	3.35609	1.74678
FBXO2	1.10498	2.82429	1.35387
FCGRT	15.1539	42.8167	1.49849
FENDRR	3.87147	17.2667	2.15704
FGF11	3.33514	1.12631	-1.56614
FGF2	100.359	45.3455	-1.14614
FGL2	1	4.33465	2.11592
FHL1	6.3299	2.44853	-1.37027
FIBCD1	4.82237	1.19594	-2.0116
FIBIN	5.56964	33.4084	2.58455
FKBP5	47.3292	18.9147	-1.32322
FLCN	5.52782	11.779	1.09143
FLI1	8.44782	3.71398	-1.18561
FLJ46906	3.46019	13.6078	1.97551
FLT1	2.60619	1.08182	-1.26849
FMN2	5.14246	1.68069	-1.61341
FMOD	1.22365	4.34886	1.82945
FN1	1	2380.08	11.2168
FOSL2	45.2384	19.3251	-1.22707
FOXE1	2.25268	1	-1.17164
FOXF1	8.63261	34.542	2.00048
FPR1	17.003	1.76878	-3.26496
FRAS1	1.15728	4.05675	1.80958
FRMD3	4.15958	1.56326	-1.41188
FRMPD4	5.25587	2.45865	-1.09606
FST	17.1269	87.7895	2.35778
FSTL1	673.343	331.056	-1.02427
FUCA1	5.29123	2.06799	-1.35537
FUOM	11.8886	5.2939	-1.16717
FXYD1	1	3.1299	1.64611
G0S2	1281.42	500.386	-1.35663
GABRE	3.05164	7.79014	1.35206
GADD45A	47.4478	15.5725	-1.60734
GADD45B	30.0798	9.33282	-1.68841
GAL3ST4	2.08477	4.37637	1.06985
GALNT5	28.6241	106.181	1.89122
GALNT7	3.29096	7.90674	1.26457
GAPDH	5774.43	2353.11	-1.29511
GAS1	11.0114	30.2191	1.45646
GBE1	54.8101	24.737	-1.14777
GBGT1	1.44867	3.1855	1.1368
GCNT1	28.7731	10.325	-1.47858
GCNT2	2.23677	1.01023	-1.14674
GDF5	1.04161	2.95779	1.50571
GDNF	1.15223	2.48542	1.10906
GDPD5	5.20609	1.42708	-1.86713
GGT5	12.1837	5.71927	-1.09105
GIPC2	2.44191	1.06832	-1.19267
GJA1	19.831	71.8007	1.85624
GJB2	2.32976	1.01749	-1.19517
GK	8.02222	28.8903	1.84851
GLB1L	6.66001	2.64207	-1.33386
GLRX	153.926	62.4982	-1.30035
GLT8D2	8.67427	18.538	1.09567
GNB5	20.1938	8.25731	-1.29017
GNG2	5.10722	12.4267	1.28283
GPCPD1	4.33329	12.8541	1.56869
GPI	136.693	59.6061	-1.19741
GPNMB	3.16296	83.4578	4.7217
GPR125	6.92807	15.5697	1.16822
GPR4	4.49139	1	-2.16716
GPRC5B	3.13917	26.8344	3.09563
GPX3	6.24621	1.61976	-1.9472
GRAMD3	16.5772	6.40804	-1.37125
GULP1	1.65183	5.33695	1.69195
GYG2	1.8572	3.72405	1.00375
GYPC	14.6925	45.0864	1.61762
GYS1	45.1934	18.6038	-1.28052
H2AFY2	5.4006	1.54774	-1.80295
HAPLN3	3.28031	7.35577	1.16504
HAS1	35.0056	1.39552	-4.64871
HBEGF	5.98461	2.89794	-1.04623
HEPH	3.06774	9.07625	1.56492
HERC2P4	7.17694	2.11201	-1.76475
HES1	2.49401	1.21305	-1.03983
HGF	6.7173	17.5641	1.38668
HHIP	2.01116	7.07291	1.81428
HHIP-AS1	2.56068	5.97051	1.22133
HILPDA	17.8158	7.61503	-1.22623
HIST1H1A	1.11494	2.23532	1.00352
HIST1H1D	1.50889	4.43455	1.5553
HIST1H2BC	5.52506	2.17007	-1.34825
HIST1H2BH	1	2.22442	1.15343
HIST1H4E	3.53733	7.45463	1.07548
HIST3H2A	4.93673	10.8795	1.13998
HIST4H4	1.39502	3.55907	1.35122
HLA-DQB1	2.1379	1	-1.09619
HLX	13.4059	5.21131	-1.36315
HMCN1	1.11722	7.87971	2.81822
HMGCS1	30.5116	12.7808	-1.25538
HMSD	3.14689	1.28681	-1.29013
HOXA-AS3	1.40895	3.57863	1.34479
HOXA-AS4	1.32458	2.65124	1.00113
HOXA3	2.26759	5.74042	1.34
HOXA5	2.8198	16.5002	2.54882
HOXA6	1.52413	7.5022	2.29933
HOXA7	1.21995	2.63731	1.11225
HOXA9	5.57732	14.2213	1.35041
HOXD-AS1	4.08778	1.2686	-1.68808
HOXD10	5.71879	1	-2.51571
HOXD11	4.3889	1	-2.13386
HPD	1.18477	3.92402	1.72772
HPSE	2.39497	1.05433	-1.18368
HR	2.22389	16.6869	2.90756
HRAS	33.2353	544.467	4.03405
HSD11B1	75.0964	246.304	1.71362
HSD17B10	21.9594	44.9528	1.03357
HSPB2	4.21988	1.92183	-1.13472
HSPB7	1.08389	4.36783	2.01069
HSPB8	20.6189	6.25423	-1.72106
HTR7	2.18325	4.92008	1.17221
HTRA3	3.72972	1.59267	-1.22762
HYPK	7.37478	2.97946	-1.30755
ICAM5	31.3957	14.8874	-1.07648
IDUA	6.81866	14.7527	1.11342
IFI44L	1.84011	7.08885	1.94576
IFI6	31.387	88.4368	1.49448
IFIH1	1.66653	4.37141	1.39126
IFIT1	1.63839	4.57016	1.47997
IFIT2	1.28546	3.74535	1.54282
IFIT3	3.82978	13.9978	1.86987
IFITM1	23.2279	94.8765	2.03019
IGF2	3.1748	1.0835	-1.55097
IGF2BP1	1.20912	5.78502	2.25837
IGF2BP2	50.2819	21.5524	-1.22219
IGF2BP3	5.20004	16.353	1.65296
IGFBP3	462.023	35.4741	-3.70313
IGFBP4	954.094	332.619	-1.52026
IGFBP5	17.2036	235.032	3.77207
IGFBP7	457.875	74.4783	-2.62006
IKBKB	6.99904	14.7765	1.07807
IL13RA2	1.7922	4.32811	1.272
IL15RA	2.11883	4.2624	1.0084
IL19	1.04478	2.69318	1.36612
IL1R1	19.8192	94.5358	2.25396
IL1RAP	16.3116	4.54536	-1.84343
IL27RA	18.8411	4.5014	-2.06544
IL33	4.14443	39.956	3.26916
IL34	1.11465	4.33135	1.95822
IL4I1	1.55021	3.70612	1.25745
IL6	37.2065	207.855	2.48195
INHBB	5.46708	1.02455	-2.41578
INPP5F	20.2201	9.59288	-1.07575
INSIG1	128.036	37.9412	-1.75471
INSIG2	16.9945	5.915	-1.52262
IRF7	4.1854	8.42942	1.01007
IRX1	1.19734	3.71927	1.63518
IRX3	10.7761	1.48874	-2.85568
IRX5	3.927	1.4741	-1.41359
ISG15	22.7899	56.842	1.31856
ISLR	2.5336	111.703	5.46234
ISYNA1	2.92985	13.5214	2.20635
ITGA11	33.9029	4.0115	-3.07919
ITGA3	89.8021	23.6001	-1.92796
ITGA4	14.1406	6.0352	-1.22837
ITGA5	457.286	136.008	-1.74941
ITGA7	4.07787	1.40161	-1.54073
ITGB3	29.6485	12.1628	-1.28548
ITGB8	1.69572	3.86567	1.18882
JUP	3.51439	1.47701	-1.2506
KAZN	2.60873	1.07506	-1.27893
KCNJ2	1.01323	2.2133	1.12724
KCNK1	13.2431	5.98813	-1.14506
KCNQ5	3.62556	1.44723	-1.32491
KCTD11	18.1757	7.87907	-1.20591
KIAA1161	6.19818	3.01992	-1.03733
KIAA1199	20.4587	200.605	3.29357
KIAA1462	8.11992	2.30444	-1.81705
KIAA1467	6.67114	3.25293	-1.03619
KIAA1522	3.8174	7.93154	1.05501
KIF26B	1.39128	3.83091	1.46128
KIRREL3	13.8108	2.31079	-2.57934
KLF12	8.46669	3.80762	-1.15291
KLF4	1.30185	7.32594	2.49245
KLF5	4.77495	1.88145	-1.34364
KRT17	2.51873	1.02792	-1.29297
KRT18	51.5016	1.26956	-5.34221
KRT19	5.94069	1.79658	-1.72538
KRT34	31.8201	2.55749	-3.63714
KRT7	13.5193	1.94032	-2.80065
KRTAP1-5	22.5815	1.75238	-3.68776
KRTAP2-3	22.7204	1.95326	-3.54003
LAMA2	2.97982	9.13994	1.61696
LAMB3	109.374	24.3344	-2.1682
LARGE	1.1896	5.13535	2.10999
LBH	2.45867	6.35014	1.36891
LCP1	2.82165	1.01066	-1.48124
LDHA	1130.24	522.121	-1.11417
LEPREL1	17.0719	7.4752	-1.19144
LFNG	10.7573	2.13764	-2.33123
LGALS3BP	166.576	69.7275	-1.25638
LIF	14.1437	55.5451	1.9735
LIMS2	4.79526	1.66348	-1.5274
LINC00460	2.39303	1	-1.25884
LINC00475	1.48811	3.18079	1.09591
LINC00578	1	2.93214	1.55195
LINC00707	5.34695	1	-2.41872
LINC00888	4.76277	2.04599	-1.219
LMAN1	180.46	73.2542	-1.3007
LMCD1	53.5542	10.2936	-2.37925
LMOD1	4.11767	1.79121	-1.20089
LOC100129216	2.832	1	-1.50182
LOC100130872	3.02097	1.27105	-1.24899
LOC100131825	5.03705	1	-2.33258
LOC100133445	1	2.59615	1.37637
LOC100134259	16.1872	3.23487	-2.32307
LOC100144602	1	2.97785	1.57427
LOC100287177	4.36576	1.94377	-1.16737
LOC100506844	8.17373	3.47704	-1.23313
LOC101059948	3.54798	1.77359	-1.00032
LOC255130	37.6155	5.70212	-2.72176
LOC284889	172.305	73.3428	-1.23224
LOC375295	27.7311	12.7026	-1.12638
LOC388849	4.79374	1.09286	-2.13305
LOC730101	8.23397	1.89715	-2.11776
LOX	615.265	130.7	-2.23495
LOXL1	171.008	33.1966	-2.36496
LOXL1-AS1	28.259	5.70203	-2.30916
LOXL2	538.104	165.842	-1.69808
LPAR1	20.9824	74.1338	1.82095
LPAR2	2.68619	8.17174	1.60508
LPCAT2	5.38298	11.0341	1.03549
LPHN2	9.97398	3.12677	-1.6735
LPPR3	1.06275	2.7841	1.3894
LRIG3	2.99495	8.17009	1.44782
LRP3	4.00809	12.5065	1.64169
LRP5	13.1963	2.63597	-2.32373
LRRC16A	2.43761	9.15949	1.9098
LRRC32	1.45103	3.27831	1.17588
LRRK2	1.4738	4.00968	1.44394
LSAMP	1.01515	5.05167	2.31506
LTBP1	73.8748	234.783	1.66818
LTBP4	13.4152	45.1732	1.7516
LUM	62.7214	176.907	1.49596
LY6K	26.0877	7.03933	-1.88986
MAOA	1.06729	8.75378	3.03595
MAP2	3.5099	1.2459	-1.49424
MAP3K5	6.17624	17.4307	1.49683
MAPK12	10.1657	21.3293	1.06912
2015-03-02	2.44652	1.20233	-1.0249
MASP1	1.14645	21.8449	4.25205
MCAM	22.7912	7.55967	-1.59208
MCC	1.20723	3.81577	1.66027
MEIS1	10.1066	20.3115	1.007
METTL7A	3.27197	12.8535	1.97393
MFAP2	8.10887	57.9095	2.83623
MFAP4	12.226	77.2341	2.65929
MFSD7	4.70727	1.42507	-1.72385
MGC45800	5.59784	2.77766	-1.011
MICAL1	4.08359	19.8986	2.28475
MICALL2	7.09474	16.4999	1.21764
MIF	486.985	198.699	-1.29329
MIR1182	1	165.868	7.37389
MIR1225	1	95.5009	6.57744
MIR1227	1	114.905	6.8443
MIR1231	1	69.4676	6.11827
MIR1282	781.691	112.228	-2.80017
MIR1304	319.328	97.5019	-1.71154
MIR1307	29.5537	10.606	-1.47846
MIR137	1	61.9988	5.95417
MIR153-1	1	105.992	6.72781
MIR154	1	241.686	7.91699
MIR181D	1	6.60622	2.72383
MIR1914	1	521.089	9.02539
MIR1915	588.417	1	-9.2007
MIR210	178.433	20.2624	-3.13851
MIR210HG	9.4936	2.53421	-1.90542
MIR221	45.855	300.133	2.71045
MIR2277	1	53.9133	5.75257
MIR2682	41.0103	1	-5.35791
MIR3074	463.967	1	-8.85788
MIR3176	1	201.648	7.6557
MIR3188	217.133	1	-7.76244
MIR3198-2	1332.02	1	-10.3794
MIR324	1	292.362	8.19161
MIR339	1	72.3864	6.17765
MIR34A	33.1531	109.877	1.72867
MIR3648	20.0972	56.14	1.48203
MIR3662	1	64.3737	6.0084
MIR3911	59.8053	123.467	1.04578
MIR3912	1	40.7266	5.3479
MIR3916	1	50.4024	5.65542
MIR3942	31.3317	1	-4.96955
MIR3960	1	200.849	7.64997
MIR411	1	62.1757	5.95828
MIR421	1	220.329	7.78352
MIR4258	1	187.294	7.54916
MIR4440	45.1675	1	-5.49721
MIR4517	1	674.111	9.39684
MIR4691	202.841	1	-7.66421
MIR4721	1	112.45	6.81314
MIR4763	168.757	43.0117	-1.97215
MIR4767	1	904.444	9.82089
MIR4784	1439.01	1	-10.4909
MIR5047	680.174	1756.82	1.36899
MIR549	1	70.6237	6.14208
MIR558	1	78.395	6.29269
MIR564	379.832	161.774	-1.23138
MIR570	1	128.786	7.00883
MIR593	44.4005	1	-5.4725
MIR613	73.8679	1	-6.20688
MIR614	544.06	1	-9.08762
MIR621	1	39.4804	5.30306
MIR631	1	3226.39	11.6557
MIR636	31.1691	73.5995	1.23958
MIR637	47.8056	311.514	2.70405
MIR647	179.002	55.0908	-1.70009
MIR658	1	109.336	6.77262
MIR671	1	8.52297	3.09136
MIR708	1	127.29	6.99198
MIR770	135.131	31.6341	-2.09481
MIR93	1	521.538	9.02663
MIR939	382.463	1	-8.57918
MIR941-3	71.7196	1	-6.1643
MIRLET7B	483.999	1	-8.91886
MIRLET7D	1	160.317	7.32478
MIRLET7I	1	246.216	7.94378
MLLT11	26.2118	11.2455	-1.22087
MLPH	5.96749	12.9269	1.11519
MMD	7.30896	21.3799	1.54852
MMP1	2.28514	105.223	5.52503
MMP11	1.548	4.76018	1.62061
MMP15	1.4232	2.87363	1.01374
MMP2	344.538	942.316	1.45155
MMP23B	1.14505	2.51997	1.138
MMP3	5.75818	27.6257	2.26233
MMP8	1.08837	2.56633	1.23754
MMP9	2.36926	1.02967	-1.20225
MOCOS	1.86455	5.55524	1.57502
MOK	66.0141	7.57634	-3.1232
MPI	29.7314	12.3593	-1.26639
MRGPRF	12.3275	28.1703	1.19229
MSC	12.9968	31.1143	1.25942
MSMO1	92.8884	37.5992	-1.3048
MT1M	4.48277	21.949	2.29169
MT3	2.3725	1.05406	-1.17045
MTMR9LP	1.4785	3.73948	1.3387
MTSS1	1.36106	3.94386	1.53488
MTSS1L	10.3002	26.7987	1.3795
MVK	14.2419	5.95977	-1.25682
MX1	1.26482	5.09583	2.01039
MX2	1.67011	5.67234	1.764
MXI1	12.8832	5.98143	-1.10693
MXRA5	11.0971	45.1232	2.02369
MXRA7	195.734	91.1851	-1.10203
MYL12A	276.461	136.886	-1.0141
MYL9	368.034	140.77	-1.3865
MYO1D	14.8496	1.12806	-3.7185
MYOM2	2.44157	1.04104	-1.22979
MYPN	7.80794	1.86721	-2.06406
MYRF	5.55688	1.34615	-2.04544
NAMPT	26.2595	87.8996	1.74302
NAPB	1	2.4208	1.27548
NBL1	36.2937	140.037	1.94801
NCAM2	1.85027	4.64752	1.32872
NDN	1	4.11351	2.04037
NDRG1	87.8457	27.0306	-1.70038
NDUFC2-KCTD14	7.93618	2.31003	-1.78053
NEAT1	363.233	2970.19	3.03159
NEDD4L	3.16488	1.14492	-1.46691
NEDD9	4.26411	1.09863	-1.95654
NEFL	1.02684	2.41295	1.23259
NEFM	1.37448	6.36409	2.21106
NEIL1	1.34608	2.75537	1.03348
NES	5.1347	12.1805	1.24622
NET1	11.5993	5.10534	-1.18396
NETO1	2.88012	1.03199	-1.48071
NETO2	2.34819	14.7375	2.64987
NFASC	13.1112	4.71145	-1.47656
NFIL3	10.1177	23.7639	1.23189
NFIX	17.3849	35.1855	1.01715
NKX6-1	1.02403	4.78538	2.22438
NLRP3	3.47051	1.03538	-1.74498
NLRX1	4.4279	1.88407	-1.23277
NMNAT2	3.64469	1.2192	-1.57986
NOLC1	11.9491	4.89812	-1.2866
NOTCH3	40.04	4.25021	-3.23584
NOVA1	1	2.59521	1.37585
NPAS1	8.22595	1.5693	-2.39006
NPAS2	2.92227	9.34746	1.67748
NPPB	5.65648	1	-2.4999
NPTX1	4.10581	45.3356	3.46491
NR2F1	6.35798	13.4916	1.08542
NR3C1	53.2101	24.5704	-1.11478
NR4A2	1.50949	12.6487	3.06685
NRCAM	6.36933	1.22413	-2.37938
NRG1	8.6816	3.84353	-1.17553
NRGN	18.433	3.40357	-2.43717
NRP2	15.677	39.4093	1.32989
NTM	7.40641	16.4251	1.14906
NTN1	1.35479	6.56435	2.27659
NTNG1	4.30735	2.1149	-1.02621
NTNG2	1.16566	2.48572	1.09252
NTSR1	1.13816	2.83832	1.31834
NUPR1	12.6279	37.4017	1.56649
OAS1	1.31315	7.49109	2.51214
OAS2	3.56468	9.75801	1.45281
OCIAD2	6.90431	1	-2.78749
ODC1	29.6099	63.6887	1.10496
OGFRL1	14.9261	7.11314	-1.06928
OLFML2A	1.22553	2.68661	1.13238
OLFML2B	1.8613	12.9365	2.79707
OLFML3	29.6705	73.2426	1.30365
OPN3	17.7552	4.28901	-2.04953
OR10J3	2.28682	1	-1.19334
OSR1	4.34608	10.2657	1.24004
OSTF1	36.8445	15.9596	-1.20702
OXTR	39.0598	1.80656	-4.43437
P4HA1	128.382	45.3037	-1.50275
P4HA2	317.22	73.9363	-2.10113
PACSIN3	6.19142	15.0016	1.27677
PAMR1	9.46074	35.2489	1.89755
PANX2	6.51671	1.80634	-1.85108
PAPPA	18.5184	62.541	1.75584
PAQR5	2.30656	4.6848	1.02224
PAWR	12.3389	5.08697	-1.27834
PBX1	5.07455	46.3757	3.19202
PCDHGA10	1.96935	10.2392	2.37831
PCDHGA11	6.78563	1.4873	-2.18978
PCDHGA12	1.76625	6.29086	1.83257
PCDHGB4	6.74592	1.69095	-1.99618
PCDHGC3	19.0143	50.5213	1.40981
PDCD1LG2	15.9088	6.11487	-1.37943
PDCD4	20.114	9.28904	-1.1146
PDE1C	9.69909	4.45029	-1.12395
PDE7B	5.79521	12.1273	1.06533
PDGFC	47.0829	21.5695	-1.12621
PDGFD	1.20465	3.74421	1.63605
PDGFRA	32.6001	114.969	1.8183
PDIA5	55.2917	25.2618	-1.13011
PDK1	6.25877	2.6323	-1.24956
PDK3	4.45823	1.53336	-1.53977
PDK4	1.02014	34.3316	5.07269
PDLIM3	7.25207	2.37987	-1.60751
PDPN	3.50187	1.01577	-1.78554
PDZRN3	4.24106	9.59019	1.17713
PEAR1	4.14829	1.12554	-1.8819
PEG10	8.70721	3.55106	-1.29396
PER1	22.6753	10.7297	-1.07951
PF4V1	12.5389	2.81738	-2.15398
PFKFB4	11.5717	5.25702	-1.13828
PFN2	153.927	67.4219	-1.19096
PGAM1	386.828	191.005	-1.01808
PGF	2.06174	6.68921	1.69797
PGK1	460.873	132.337	-1.80015
PGM2	23.8757	9.078	-1.3951
PHLDA1	43.3394	119.415	1.46223
PID1	25.1874	69.9517	1.47366
PIK3CD	22.0745	7.5013	-1.55717
PITPNC1	2.71816	10.4672	1.94518
PITPNM3	3.40427	1.38407	-1.29843
PLA2G4A	2.71847	10.6549	1.97065
PLAT	80.6892	181.754	1.17154
PLAU	3.75362	55.4655	3.88524
PLCB1	1.29912	3.94862	1.60381
PLEKHA2	19.1365	7.66417	-1.32013
PLIN2	27.837	69.613	1.32235
PLOD1	278.869	118.114	-1.23941
PLOD2	321.665	96.2333	-1.74095
PLSCR1	13.2924	30.8506	1.2147
PLXNA2	8.07255	2.72942	-1.56443
PLXNB1	4.08305	9.11818	1.1591
PMF1-BGLAP	6.63751	3.22821	-1.03991
PMP22	3.44896	15.0386	2.12444
PODXL	4.62692	1.19066	-1.9583
POU2F2	6.92371	2.20589	-1.65019
PPAP2B	8.24567	54.2054	2.71673
PPAP2C	2.94783	18.3349	2.63687
PPAPDC3	6.01184	1.17521	-2.35489
PPARG	1.10667	2.48021	1.16424
PPFIA4	5.54607	1.40199	-1.98399
PPME1	41.2894	18.3413	-1.17067
PPP1R13L	19.9971	6.35938	-1.65283
PPP1R3C	5.00896	11.9236	1.25124
PPP4R4	1.53093	5.91796	1.95069
PRDM1	9.31767	3.17502	-1.5532
PRDX6	236.413	115.294	-1.03599
PRKAR2B	1.32573	2.75306	1.05425
PRR5L	9.06911	4.15743	-1.12527
PRRT2	2.6868	7.13975	1.40998
PRRX1	13.1119	31.0559	1.24399
PRSS23	27.4928	8.87014	-1.63203
PSEN2	2.67143	5.93911	1.15264
PSG1	2.2477	1.08965	-1.04459
PSG10P	2.3611	1.06968	-1.14228
PSG5	136.937	9.11879	-3.90853
PTGDS	1.03457	22.2322	4.42555
PTGER1	1.33146	3.78628	1.50778
PTGER3	1.23772	4.64195	1.90705
PTGFRN	24.5707	5.03745	-2.28617
PTGIR	6.65266	3.03577	-1.13187
PTGIS	1.05268	27.6233	4.71375
PTGS2	43.5273	21.2192	-1.03655
PTPLAD2	10.9692	3.46673	-1.66182
PTPRE	5.75731	1.09545	-2.39387
PTPRF	32.7783	12.3734	-1.4055
PTPRN	28.6997	11.8356	-1.2779
PTPRU	4.61272	2.23188	-1.04736
PTX3	123.826	56.2103	-1.13941
PWWP2B	1.52606	4.22444	1.46895
QPCT	8.35898	17.0776	1.03071
RAB31	11.3009	27.286	1.27172
RAB38	1.07103	2.75422	1.36264
RAB3IL1	1.49603	3.64972	1.28665
RAC2	101.18	41.675	-1.27967
RALA	38.793	17.4215	-1.15493
RANBP17	3.56968	1.72785	-1.04682
RARB	6.63118	1.48476	-2.15903
RARRES1	2.07058	6.20463	1.58331
RARRES2	4.34449	56.7907	3.7084
RASAL2	8.27759	4.05744	-1.02864
RASD1	2.09306	5.17026	1.30462
RASGRF2	1.05808	3.76397	1.83081
RASGRP1	2.96923	1.06273	-1.48231
RASSF10	1.01781	2.1402	1.07228
RASSF7	9.6565	3.02848	-1.67291
RCAN1	8.9161	23.3297	1.38768
RCN3	372.162	170.143	-1.12918
REV3L	2.65802	8.15881	1.61801
RGCC	1.54872	9.23402	2.57588
RGL1	3.81087	7.78748	1.03104
RGS17	1.75775	6.85044	1.96246
RGS2	3.04565	9.15222	1.58737
RGS4	5.78684	2.22828	-1.37684
RHBDL2	4.63855	1.30179	-1.83317
RND3	41.8426	108.77	1.37824
RNF144A	2.91794	6.22581	1.09331
RNF157	1.12166	2.25966	1.01047
RNF182	2.33627	1.04864	-1.15568
RNU11	13.6853	34.8558	1.34877
RNU6-28P	215.245	477.975	1.15096
RNU6ATAC	34.1428	1	-5.09351
RORA	3.59385	1.42707	-1.33248
ROS1	14.4467	1.20073	-3.58876
RPPH1	68.317	10.1747	-2.74726
RPSAP52	10.4628	3.40152	-1.62102
RRAS2	51.3721	19.3701	-1.40716
RRS1	8.44724	20.8802	1.30558
RSPO3	4.01959	16.407	2.02919
RSPO4	1.09406	2.76626	1.33825
RTEL1-TNFRSF6B	4.09101	16.7713	2.03546
S100A16	236.227	114.427	-1.04575
S100A4	21.9783	213.295	3.2787
S1PR1	7.43642	3.48771	-1.09233
SALL1	2.96	1.03954	-1.50965
SAMHD1	6.49929	14.9211	1.199
SARDH	2.68076	1.28253	-1.06364
SCARA3	10.4432	29.6122	1.50363
SCARB1	16.0694	7.22897	-1.15246
SCARNA16	1	5.14885	2.36425
SCARNA17	12.6236	29.9541	1.24663
SCARNA18	1	9.62798	3.26723
SCARNA20	11.3265	1	-3.50163
SCARNA21	8.00109	1	-3.0002
SCARNA22	179.173	42.8696	-2.06333
SCARNA3	1	5.14863	2.36419
SCARNA4	10.3523	1	-3.37189
SCARNA5	3.53211	1	-1.82053
SCARNA8	13.2084	1	-3.72338
SCD	180.818	60.243	-1.58567
SCG5	20.7197	4.21291	-2.29811
SCNN1D	1.79726	3.60372	1.00368
SCUBE3	14.4792	1.14638	-3.65883
SDC2	24.5791	3.79243	-2.69624
SEC14L2	28.9348	11.3428	-1.35103
SECTM1	2.67573	10.0524	1.90953
SELENBP1	6.36445	1.01679	-2.64602
SEMA3A	4.95339	18.9705	1.93727
SEMA4F	5.3235	2.51552	-1.08152
SEMA5A	2.29883	12.2734	2.41656
SEMA7A	80.5519	23.6376	-1.76884
SERINC2	16.7313	64.9664	1.95714
SERPINB2	22.4427	174.36	2.95775
SERPINB9	10.214	2.11982	-2.26853
SERPINE1	7405.85	816.147	-3.18176
SERPINE2	57.4232	630.694	3.45723
SERPINF1	6.30172	95.5063	3.92178
SERPING1	37.3166	7.37612	-2.33888
SGIP1	1.04141	3.1466	1.59525
SH2D4A	5.25632	11.079	1.0757
SH3D21	7.68555	2.96953	-1.37191
SH3PXD2B	13.9849	39.9128	1.51298
SHC3	2.11572	17.3283	3.03391
SIK1	3.90758	1.94123	-1.0093
SIL1	50.3997	24.0561	-1.06701
SIPA1L2	1.15179	2.83264	1.29826
SLAMF9	2.06413	1	-1.04553
SLC12A7	1.26276	2.78126	1.13915
SLC12A8	2.37172	1.00016	-1.2457
SLC14A1	1	2.14218	1.09908
SLC16A1	63.3732	27.9665	-1.18017
SLC16A3	494.425	240.539	-1.03948
SLC17A9	9.27929	36.2674	1.96659
SLC25A29	4.69891	12.1215	1.36717
SLC26A11	4.03086	8.44759	1.06745
SLC29A4	1.57965	4.87117	1.62467
SLC2A1	93.4413	21.3744	-2.12818
SLC2A3	64.0736	17.7119	-1.85501
SLC30A1	4.86591	12.2969	1.33751
SLC38A1	3.11882	6.41932	1.04142
SLC38A4	1.23287	3.01746	1.29132
SLC39A10	27.2964	12.0849	-1.17551
SLC41A2	7.37135	2.78391	-1.40482
SLC46A3	3.30707	1.32917	-1.31503
SLC4A11	1.39182	3.73857	1.42552
SLC4A2	18.8355	39.6107	1.07243
SLC7A11	7.64396	20.6263	1.43209
SLC7A7	1.22062	3.75449	1.62101
SLC8A1-AS1	3.96618	1.35499	-1.54947
SLC9A3R2	14.4702	4.8817	-1.56763
SMAD3	12.1387	31.3773	1.37011
SMAD9	8.54914	3.63545	-1.23365
SMCO4	11.6969	4.72279	-1.30841
SMO	5.76888	2.63826	-1.1287
SMOC1	24.5513	1.41681	-4.11508
SMOX	9.17207	26.7346	1.54339
SMPDL3A	2.20064	8.69676	1.98255
SMURF2	30.3866	14.2778	-1.08966
SMYD2	24.348	11.9412	-1.02786
SNAP25	4.67238	1.24388	-1.90931
SNAR-D	24.1856	1	-4.59608
SNAR-F	10.9237	1	-3.44939
SNAR-G1	9.51573	25.9988	1.45006
SNED1	1.82095	9.173	2.3327
SNHG7	16.1449	39.6065	1.29466
SNORA11	23.9755	1	-4.58349
SNORA12	1	9.53933	3.25389
SNORA15	1	21.0526	4.39593
SNORA16A	19.9018	6.78115	-1.5533
SNORA17	12.5608	41.9112	1.73841
SNORA19	1	17.0224	4.08936
SNORA20	13.2024	1	-3.72273
SNORA22	1	17.5053	4.12972
SNORA27	19.0024	44.0357	1.21249
SNORA28	1	10.6525	3.41312
SNORA2B	1	6.7188	2.7482
SNORA31	31.6608	1	-4.98463
SNORA33	12.425	1	-3.63517
SNORA37	21.7857	1	-4.44531
SNORA39	8.58804	1	-3.10233
SNORA41	1	17.6113	4.13843
SNORA43	42.7895	3.39455	-3.65596
SNORA44	16.5523	35.8245	1.11391
SNORA45	1	32.8166	5.03635
SNORA48	301.96	131.147	-1.20317
SNORA51	1	17.7755	4.15182
SNORA53	1	4.03313	2.0119
SNORA54	17.254	42.0997	1.28688
SNORA62	23.5311	7.43753	-1.66167
SNORA64	99.617	41.9662	-1.24716
SNORA65	7.47805	18.0334	1.26994
SNORA66	21.3236	7.10358	-1.58583
SNORA68	37.4053	1	-5.22517
SNORA70G	1	13.1806	3.72034
SNORA71C	25.161	1	-4.65312
SNORA74A	1	2.22629	1.15464
SNORA75	1	9.27579	3.21347
SNORA7B	31.0482	11.7009	-1.40789
SNORA81	11.8228	5.8454	-1.0162
SNORA9	1	22.143	4.46878
SNORD104	2350.67	1041.18	-1.17485
SNORD114-2	1439.01	1	-10.4909
SNORD116-2	1	58.2206	5.86346
SNORD116-20	1	71.8782	6.16748
SNORD116-22	89.9522	1	-6.49109
SNORD116-23	1	69.6004	6.12102
SNORD116-28	1	166.671	7.38086
SNORD116-4	1	54.6498	5.77214
SNORD124	1	28.7743	4.84671
SNORD15A	1	4.75587	2.24971
SNORD15B	51.1779	8.0844	-2.66231
SNORD16	1	106.502	6.73474
SNORD19B	1	188.549	7.5588
SNORD22	66.2814	26.1995	-1.33906
SNORD32A	1	334.5	8.38586
SNORD33	308.371	1	-8.26852
SNORD35A	223.503	753.857	1.754
SNORD46	1	108.177	6.75725
SNORD47	1	1274.19	10.3154
SNORD60	1	287.01	8.16496
SNORD76	942.966	1	-9.88106
SNORD87	2172.34	1	-11.085
SNORD88B	1	160.09	7.32274
SNORD89	38.1889	16.3595	-1.22302
SNORD9	41.3506	1	-5.36984
SNORD97	54.7124	17.7095	-1.62734
SNORD99	588.417	1	-9.2007
SNTB1	2.06717	4.24091	1.03672
SNURF	6.26061	16.9471	1.43666
SNX18	8.52779	19.1085	1.16397
SOD2	135.422	504.098	1.89625
SOD3	3.00089	7.7522	1.36922
SORCS2	2.15874	20.8886	3.27445
SORT1	10.8036	2.91783	-1.88854
SOX4	5.0972	21.0779	2.04795
SP6	2.14107	1.06017	-1.01404
SPAG4	14.3814	2.96838	-2.27646
SPARC	1879.02	627.275	-1.58281
SPATA13	1.36944	3.90932	1.51333
SPDL1	54.8541	25.9593	-1.07935
SPINT1	4.45887	1.07119	-2.05747
SPON2	64.6205	192.724	1.57647
SQSTM1	70.7501	184.536	1.3831
SRGN	294.533	25.6865	-3.51935
SRRM3	1.31928	3.03354	1.20125
SSTR1	31.6427	5.73272	-2.46458
ST6GALNAC3	1	3.23055	1.69178
STAMBPL1	4.49873	21.7227	2.27161
STARD4	37.9074	12.3233	-1.62109
STC1	15.6105	71.9908	2.2053
STC2	42.844	94.2415	1.13727
SULF1	4.07328	48.3846	3.57028
SURF2	3.24828	6.85772	1.07805
SUSD3	3.00203	1.09576	-1.45401
SVIL	4.33139	13.5372	1.64403
SYNC	8.3757	17.7717	1.0853
SYNGR2	4.39124	12.3211	1.48843
SYNJ2	10.2389	21.1719	1.04809
SYNPO2	1.65056	5.17872	1.64964
SYT1	1.42876	4.70662	1.71993
TAGLN	862.199	195.096	-2.14383
TAMM41	2.81553	1.00088	-1.49213
TBC1D2	23.3743	10.0215	-1.22182
TBX1	12.4341	1.04238	-3.57635
TBX15	6.52238	2.40979	-1.43649
TBX2	6.82961	31.2989	2.19624
TBX5	3.43755	7.68674	1.16099
TCEA3	3.98567	1.92391	-1.05078
TCTN2	11.0715	4.97031	-1.15544
TEK	10.3774	1.00797	-3.36392
TENM2	11.9739	1.0135	-3.56247
TEX29	1	2.26513	1.17959
TFAP2A	6.958	2.33779	-1.57352
TFPI2	43.4848	309.767	2.8326
TGFA	1.42904	2.88412	1.01309
TGFB2	12.8135	4.34283	-1.56095
TGFB3	1.48473	4.86897	1.71342
TGFBR3	2.28786	7.98173	1.8027
THBD	1.13659	3.46374	1.60761
THSD4	19.5821	7.907	-1.30833
THY1	140.822	49.788	-1.5
TIAM1	2.25441	1.09339	-1.04394
TIE1	3.40032	1.01159	-1.74905
TIMP3	38.4644	8.43628	-2.18884
TK1	78.7367	37.3567	-1.07567
TLE1	2.43349	5.74837	1.24013
TLE4	4.15876	9.47166	1.18746
TLR4	5.53658	1.8764	-1.56102
TMEM100	1.07532	3.41808	1.66842
TMEM119	2.00264	31.114	3.95759
TMEM132B	1.30407	2.64568	1.02062
TMEM154	12.3394	2.01965	-2.6111
TMEM155	2.07216	6.8479	1.72453
TMEM204	3.64974	1.14535	-1.67201
TMEM246	6.42626	20.0491	1.64149
TMEM25	3.74411	8.27698	1.14448
TMEM45A	27.899	12.5216	-1.15579
TMEM59L	3.42092	11.7236	1.77696
TMEM98	38.9953	18.9482	-1.04124
TMSB10	2836.15	1387.61	-1.03133
TNC	22.7329	65.1444	1.51886
TNFAIP6	12.5188	61.0777	2.28655
TNFAIP8L3	4.30585	10.3254	1.26183
TNFRSF11B	7.12027	121.384	4.0915
TNFRSF14	2.86626	9.47301	1.72465
TNFRSF19	2.97952	12.7888	2.10172
TNFRSF8	2.61217	1.00008	-1.38513
TNFSF4	6.92928	2.54638	-1.44426
TNIP3	3.02408	1.43103	-1.07944
TNS3	8.84725	27.0038	1.60986
TOMM34	46.4457	19.3945	-1.2599
TOX2	20.9901	8.59038	-1.28892
TPBG	96.6404	240.095	1.31291
TPI1	5.08871	2.36177	-1.10743
TPM1	776.174	230.352	-1.75254
TRANK1	2.79412	9.33965	1.74097
TRIM47	1.71137	8.18911	2.25856
TRIM58	12.4687	1.45441	-3.09981
TRO	2.65963	5.59375	1.07259
TRPA1	6.96089	59.9102	3.10546
TRPC4	2.64859	1.15386	-1.19876
TSC22D1	8.25622	22.9162	1.47282
TSPAN14	14.7942	6.19025	-1.25696
TSPAN15	2.04258	1.01571	-1.00791
TSPAN5	35.4678	16.4166	-1.11135
TSPYL5	1.64312	4.42233	1.42837
TTC29	1	3.33002	1.73553
TUBA4A	31.6919	9.43303	-1.74832
TXNIP	220.893	79.7048	-1.47061
TYMP	7.7107	20.9529	1.44221
UAP1	95.393	43.0355	-1.14836
UCHL3	32.7597	15.9551	-1.0379
UCN2	2.28603	6.36006	1.4762
ULBP2	17.298	5.34813	-1.6935
ULK3	1.51781	3.65105	1.26632
UQCRQ	85.9643	41.3239	-1.05676
USP32P1	4.80262	1.29305	-1.89304
VCAN	17.7074	86.9255	2.29543
VDAC1	100.312	45.1222	-1.15259
VDR	3.85833	9.45286	1.29277
VEGFA	17.4401	46.9174	1.42772
VEGFC	97.6144	39.9188	-1.29003
VGLL3	28.3949	4.27048	-2.73316
VKORC1	266.846	130.431	-1.03272
VLDLR	9.50603	4.23677	-1.16588
VNN1	2.4085	1.08126	-1.15543
VSTM4	2.02984	6.30084	1.63418
VTRNA1-3	1	149.45	7.22352
VTRNA2-1	1	88.7776	6.47212
WDR54	59.7235	19.5353	-1.61222
WISP1	2.21421	9.41219	2.08774
WLS	80.654	243.249	1.59261
WNK4	20.9977	2.14237	-3.29295
WNT5B	95.6536	24.4157	-1.97001
WTAPP1	1.01778	2.85658	1.48886
XG	4.18089	1.69561	-1.30201
YIPF5	164.972	82.2055	-1.00492
ZBTB18	6.46478	2.99628	-1.10943
ZDHHC14	1.49889	4.04691	1.43292
ZFHX3	3.95476	1.86539	-1.08411
ZNF185	8.72108	1.61501	-2.43296
ZNF343	1.02722	2.29751	1.16132
ZNF395	20.932	1.39542	-3.90694
ZNF85	4.54402	2.17165	-1.06518
ZP1	3.20625	1.0485	-1.61256

## Sheet: Tab6 TCGA-breast-cancer-DEG
Table 6. DEGs between TCGA breast cancer and normal tissues (≥ 3 folds)
FAM162B
GTSE1
FAM183A
ITGA7
PAMR1
FBXL16
TPRN
CHST8
CHST1
HLF
CFL2
F10
ARTN
EPAS1
HMGCLL1
ATP1A2
ADHFE1
DPT
ABAT
BBOX1
MCM10
CFB
KIF2C
KNDC1
NPR3
RCOR2
AVPR2
NRXN1
XPNPEP2
APCDD1
LOC400696
TXNIP
RSPH1
C9orf125
CLIC5
FANCI
KIAA1199
C19orf21
MYBL1
EFEMP1
DLGAP5
OIP5
HIST1H4H
C16orf75
DMD
C16orf71
C2orf88
MRC1
TSHZ2
HAPLN1
GPR133
GALNTL2
NMU
CKS2
HN1
NMB
PLAUR
C14orf139
RHPN1
OLR1
PDK4
PTGS2
NTRK2
ARHGAP20
BMP5
BMP2
FOXM1
RSAD2
EPR1
C3orf52
C3orf55
C3orf57
CAPS
MPZ
HIST1H3G
HIST1H3D
HELLS
C15orf48
C10orf90
ADH4
COL17A1
PPAPDC1A
FAM155B
C9orf140
GRIN2D
CLDN19
IFFO2
NEUROG2
AKAP2
ORC1L
C1orf135
FAM64A
TMEM132A
CCL28
CCL21
ALPK3
FAM70A
FSIP1
NRN1
ATOH8
SLC17A7
C16orf59
BHMT2
CTSG
HOXB13
POSTN
LRRC46
SYT8
SYT9
FN1
SYT1
CXCL9
ECSCR
KISS1R
FAM189A2
PALMD
ANGPT1
EME1
GPR143
ADAM33
PDE11A
CFD
SCARA5
MATN3
MATN2
EBF3
EBF2
EBF1
C9orf169
ERBB2
CCDC78
AIM1L
LGALS9B
GNAI1
PFKFB3
FRMD1
GNAL
SIX2
DACT2
PP14571
NMNAT2
ABCA10
FAM72D
FAM72B
FAM72A
GPRIN1
SPTBN1
KLF15
SLC44A4
CYYR1
FAM149A
SLC9A3R1
HBB
BOC
TPX2
DENND2A
H2AFX
NPR1
NPY2R
FOXP3
ADAM12
ADAM19
CPNE7
AQP1
SVEP1
ISM1
LGR6
ELAVL2
CDKN1C
GPM6B
EDNRB
APOB
MBOAT2
SDPR
C12orf39
COL10A1
PTPRZ1
ATP13A5
E2F7
E2F2
E2F1
E2F8
TUSC5
TIGIT
PYCR1
WNT10B
GNG11
GNG13
LIPE
CD300LG
PRKAR2B
PI15
NFIB
LAMB3
BMX
G0S2
CCDC3
ASTN1
SHE
COX7A1
ACVR1C
EPYC
IFI6
LOC642587
CLIC6
LGI4
ECE2
AURKA
AURKB
C5orf4
HRASLS5
HRASLS2
NCRNA00160
TMEM145
TESC
LOC284578
AOC3
CAV2
CAV1
BRCA2
LRP8
ADCY4
KIF23
HMMR
PROL1
PDLIM3
MEIS2
LMNB1
ACACB
FOXD1
CAPN13
CAPN11
BMPER
HS3ST4
FAM111B
MRGPRF
OAS3
OAS2
OASL
ROBO4
KLHL30
KLHL31
AGAP11
GPR144
GPR146
GPR141
ZWINT
KCNB1
CXADRP2
ODZ2
CRABP2
PTPRQ
LOC100128977
CPM
AQPEP
DLX4
TOP2A
MX1
CHL1
ISG15
MAP1LC3C
KRT17
KRT15
KRT14
GABRE
GABRD
CRIP1
NBPF6
NBPF4
CDC6
CDC7
CLEC5A
TFPI
C10orf10
NAT1
FABP12
BMP8A
LTBP4
PLA2G4A
COL11A1
SNCA
CDH11
ALDH1L1
VIT
DARC
CCNE2
CCNE1
CLDN5
FIGF
FIGN
RDM1
INMT
PNPLA2
KLHL13
NPTX2
NDRG2
C13orf33
SPATA17
PYDC1
CIDEC
C7orf58
POC1A
KIT
TNFRSF18
GLDN
SGOL1
PAX9
NUSAP1
CAPSL
CCDC19
AOX1
CLEC3B
CLEC3A
FAM83D
HSPB6
HSPB7
FLJ45983
LPL
C5orf23
KCNE1
KCNE4
LDLRAD1
DEFB132
UMODL1
GPBAR1
PBK
GNG2
PTGIS
FOSB
GYG2
NCRNA00086
HIST2H2AA3
C7
CIT
ASAM
PDE2A
LOC283392
CUBN
GPC3
DCT
C2orf40
CLDN8
SFRP1
MEG3
MYT1
KCNIP2
AMZ1
EFCAB1
IRF7
SCN4B
KIAA1524
HMGB3
EEF1A2
DMGDH
KIF4A
CLIP4
MND1
CA12
RAB26
CDO1
HPN
TNS1
EZH2
ZBTB16
TMEM213
KIAA1467
TGFBR3
TGFBR2
TJP3
CLGN
C14orf49
ASCL2
GSN
AGR2
AGR3
GPAM
DCX
TRIM29
CREB5
CDH23
PER1
FAM196B
FAM196A
TMEM79
ABI3BP
HOXC12
MS4A15
KMO
MEOX1
MEOX2
SLC39A6
TSTA3
IDO1
ECM2
ECM1
RGS2
COL1A2
KANK3
COL6A6
TRHDE
BMP6
AKR7A3
RASSF9
MAPK15
MAPK10
HIST1H1D
HIST1H1C
TACC3
KIF20A
MKI67
D4S234E
CKMT1A
ESCO2
PCDH9
HIST2H2BE
BUB1B
CXCL11
CXCL10
CXCL12
HCN2
WT1
NPNT
OXTR
MME
SIM2
FBN2
CXCR2P1
DEPDC1B
MEX3A
EEPD1
CXorf36
ADAMTSL4
FOXA3
KPNA2
DEPDC1
STXBP6
S1PR1
FANCA
HAS1
HAS3
CA9
IRS2
HOXA7
HOXA6
HOXA5
HOXA4
HOXA3
HOXA9
NEURL
CEP55
LIMS2
CA4
HIST1H3H
EMCN
ROBO3
TYMS
TYMP
ROBO2
LOC339524
KCNAB1
CXCL3
RGN
STIL
THRSP
UBE2C
UBE2S
UBE2T
PTGFR
PDE3B
GPR68
LOC728264
IL6
MYH3
DTX1
BIRC5
DPY19L2
CENPI
TMEM35
TMEM37
CENPF
RAMP1
FGD3
SDS
APCDD1L
EPO
SUSD3
SLC7A5
SLC7A3
KIAA0101
PLAC1
PLAC9
DLX5
HIST1H2BD
HIST1H2BF
HIST1H2BC
HIST1H2BN
HIST1H2BH
HIST1H2BJ
HIST1H2BK
EDN2
C8orf73
TP63
PAQR4
FERMT2
FADS2
SYNGR3
ANLN
PIGR
ESPN
JPH2
SH3D19
SLITRK6
ARHGEF15
PIK3C2G
SHCBP1
PTRF
GPLD1
TMTC1
HIST2H3C
VWF
MYH11
RET
LEF1
TMEM63C
GPD1
CAT
PDE1C
PDE1B
C20orf114
OGN
GHR
GSTA1
FBLN5
PAFAH1B3
C10orf128
SYNPO2
STARD10
APLP1
PROS1
SLC6A9
HSPB2
MT1X
MT1M
HS6ST3
ADAMTS1
LOC100302650
MGAT3
MOSC1
MMP3
MORN3
SOSTDC1
GIMAP8
SCUBE3
ESR1
TAL1
PRRT4
WASF3
FAP
CCL14-CCL15
C7orf41
CBS
ALX4
KLHL29
NKX6-1
KCNMB1
PNCK
ANKRD53
AMT
RASL11B
FAM57B
HIST3H2A
RNF150
SEMA3D
SEMA3G
ARHGAP11A
RRM2
TF
KCNJ16
MLXIPL
C1QTNF1
C1QTNF6
C1QTNF7
CREB3L1
MMP1
MFAP4
MFAP2
C6orf127
C6orf126
GYPC
C19orf51
PRR11
ENPP2
CIDEA
CLCA4
ASPA
ASPN
LOC55908
SSTR2
AQP7
MYOC
PPAP2B
IGFL2
EHD2
PPBP
ITPKA
PHKG1
LGALS12
GPX3
RNASEH2A
MAOA
NEIL3
MMP28
FABP4
AKR1C1
AKR1C3
SPDYC
COL5A2
COL5A1
LAMP3
GRIA4
ALDH2
SCN9A
ABCB5
BAI2
ADH1C
ADH1B
ADH1A
KIAA1257
SLC30A8
ADM2
SPEF1
RSPO3
CNN1
NCAPH
CTXN1
MAML2
CENPA
METRN
TUBB3
APOLD1
SH3BGRL2
CCR4
BCAS1
CD80
EFNA3
PLK4
FAM180B
SPOCD1
HJURP
THPO
DQX1
LOC286367
CCDC8
AQP7P3
AQP7P1
LRRC15
CCL7
MAPK8IP2
ID4
FOLR2
HIF3A
SQLE
HIST1H4E
ABCD2
KCNH1
PRRT3
LILRB5
DGAT2
CNTFR
TACR1
KCNH2
PTTG1
IRX1
CDC45
PGLYRP2
BIN1
CDCA3
CDCA5
GFAP
KCNF1
CLDN11
PCK1
PLEKHH2
ESRP1
RELN
KLK3
KLK4
RHBDL1
FOXP2
RECQL4
SAA4
SAA2
SAA1
PLCH2
IGF1
TK1
KIF15
PRIMA1
NTF3
NTF4
CELSR3
SLCO1A2
MAD2L1
CASQ2
IQSEC3
GPRASP1
NEK2
SLC16A3
SLC16A7
SLC16A6
LYVE1
C8orf85
CACNA1H
HOTAIR
ABCA8
EGR2
EGR3
EGR1
PPM1J
ABCA9
GINS2
GINS1
PROK1
DDR2
IRX6
CNTD2
C6
COL1A1
KIAA1211
AGPAT9
SORBS1
NUF2
SPAG5
AADAC
C19orf33
PPP1R16B
SOCS3
SRPX
CCNO
PTN
CDC25C
CDC25A
TMEM71
SNCG
AIFM2
CES4
CORIN
HBA1
HBA2
REPS2
SIAH2
MAMDC2
CSRNP3
EMILIN3
P2RX6
CCDC141
SAMD11
MYBL2
SOX5
SPP1
DST
CTHRC1
FAM7A3
LOC399959
LMO3
GJB2
SPOCK3
KIF18A
KIF18B
TMEM178
TMEM100
FGFBP2
FGFBP1
CDKN2A
HEPN1
C9orf116
IL20
CYP26B1
PPP1R14A
PID1
LRRN4CL
ERCC6L
EPB42
GRIK1
MGLL
PACSIN1
GREM2
PADI3
HIST2H2AC
GPIHBP1
FHL5
FGFR3
RIBC2
C1orf230
LRRC70
LRRC31
CRTAC1
FREM1
NKAIN1
UNC5B
UNC5A
FOS
ITIH5
COL12A1
CXCL2
VSTM2L
THSD7B
AGPAT2
GPR84
COMP
MCM2
RBMS3
ANXA1
ANXA9
MCM4
HEPACAM
PKMYT1
CYP4Z2P
PKIB
SLC19A3
CCDC64
KRT5
NR3C2
CCDC69
KRT8
OSR1
CES1
PGM5
SBK1
CDC20
FAM150B
PPP1R12B
CCL13
CILP2
CENPK
SERPINA9
SYNPO
P4HA3
HPSE2
C10orf54
ANGPTL7
ANGPTL5
ANGPTL4
ANGPTL1
GPR115
MMP10
MMP11
MMP13
LRRN3
PPP1R1A
BLM
C14orf180
C6orf129
DLK1
DLK2
ALG1L
PARD6B
P2RY12
LEPR
RERGL
LMOD1
TWIST2
PEAR1
IL33
ANK2
CAMK2N2
CSF3
FAT2
WNT7B
CSRNP1
COX6C
BUB1
PRR15
EGLN3
CCDC46
LAG3
SPRY2
TBX15
AIM2
C11orf82
C18orf56
FAM107A
CKAP2L
IQGAP3
MLF1IP
TNFRSF10D
NOD2
CCNB2
CCNB1
MET
TNMD
ACTG2
TPD52
FAM126A
RNF186
ADAMDEC1
SYT13
LAMC3
CDC14B
C2CD4B
TP53AIP1
NDN
NCALD
HSH2D
STAC2
ZNF367
DRD2
MMRN1
LOC90586
TLCD1
PKD1L2
HIST1H2BG
SPC24
ASPM
RAD51AP1
HSPA12A
DEGS2
EMP1
CNTNAP3
CNTNAP2
CDKN3
RXRG
MAP7D3
GLYAT
F12
GATA3
TCF15
MTL5
PLAC2
SOX10
SOX12
SOX17
C4A
IGFBP6
TMEM88
TRIM59
IGSF9
GGH
IL17D
LAMA3
IL17B
CHRDL1
F3
F7
GPR158
PRC1
MAB21L1
HSD17B6
AOC2
GPR109B
CEBPA
SLC29A4
ADORA2A
JAM2
MRAS
MRAP
PDZD2
C17orf37
KIF14
CBX7
DIAPH3
IGSF10
ZFP36
LOXL4
CLEC4G
CACNG4
SLC25A27
CCL14
FOXA1
KIF11
TINAGL1
DOCK11
C1orf106
LY6H
SGK2
ZNF204P
NRG1
NRG2
ITSN1
NME1
TSPAN1
TSPAN7
GFRA2
ADAMTS14
RASD1
CPA1
OTX1
PVRL3
RAG1AP1
NNAT
RAB31
DOK7
LRG1
ARMC3
C8orf79
HIST1H4J
LIFR
ADIPOQ
SRMS
MUC1
PPP2R2C
ADRB2
DNASE1L3
PTCHD1
CXADRP3
ATAD2
SHROOM1
ESPL1
DBNDD1
C15orf42
MYEOV
CALB2
C3orf67
RDH5
SLIT3
ALDH1A2
C4BPA
GRRP1
C2orf54
SLC16A12
AKR1C2
FAM89A
NXPH4
FMO2
FAM83H
NGFR
MRGPRX3
PRELP
PITX1
MMRN2
CAMP
RDH16
IFI27
CD34
CD36
PLK1
MASP1
FOXJ1
CD209
ACADL
CDK1
CDCA2
CX3CL1
KCNK15
LOC158376
SLC6A14
SORD
RASGRP1
ALDH1A1
ALDH1A3
HPX
TTK
CD24
CDCA8
RAD54L
FXYD1
SCN4A
PLIN4
PLIN1
GGTA1
PALM2-AKAP2
ABCB1
RBP4
RBP7
LPHN3
ACSL1
ADAM8
KREMEN2
WISP1
GPR109A
SULF1
SCT
MICAL2
ANKRD29
ITM2A
SMC4
IGFALS
TFF3
HIST1H2AM
CCNF
HIST1H2AJ
HIST1H2AG
TMPRSS6
KL
ABCC13
CBX2
HOXC10
MOCS1
PMAIP1
CCDC87
KANK1
CYP2B7P1
C6orf154
CD1A
COL3A1
GRM4
KIFC1
HOXB9
HOXB6
PPARG
ANKRD22
ACO1
RIMS2
MCAM
CORO2B
IL21R
APOBEC3B
CETP
KLF4
TMEM220
N4BP3
CCNA2
FCGR1A
SKA3
NAALAD2
GPRC5A
NMT2
PLAGL1
KCNK1
EXO1
NCAPG
FZD4
SLC1A1
SERPINA11
PYCARD
FAM13C
RAPGEF3
CNIH2
SCN2A
DNAJC12
ASF1B
NAT8L
PFKFB1
TPSG1
NUP210
ZMYND10
GBP5
C6orf174
LHFP
SIK2
HIST1H4K
STX11
TROAP
TLN2
PI16
RNFT2
RNASE7
TMEM90B
NIPSNAP3B
STMN1
SOD3
KLB
FGF2
FGF1
SDC1
SGCG
DUSP1
LEP
FFAR3
C10orf116
CTTNBP2
CEACAM5
CEACAM6
HOXC11
HOXC13
LHX6
AKAP12
PYY
BMPR1B
SLC38A5
WDR86
CXCR7
S100B
TFF1
ADAMTS5
CENPM
CENPE
ACSM5
LDB2
TPRG1
NETO1
STBD1
SAMD4A
TRIB3
PLSCR4
WIF1
KLRG2
TREM1
ALDOC
RACGAP1
CADM3
GDF15
UHRF1
LOC134466
F2RL2
NR4A3
NR4A1
DBC1
CASC5
GDF10
C20orf103
ZIC2
TNFRSF9
ANKRD43
CACNA2D1
GCOM1
EPHB1
BTNL9
MELK
RIMS4
FHL1
TYRO3
ITPRIPL1
METTL7A
ARL4A
DNA2
ECT2
NBPF22P
CIB3
TRIP13
S100A14
MKRN3
RBPMS2
TNXB
TMEM132C
CMA1
NELL2
SLC2A4
PRAME
FOXO1
TDO2
CELF2
SLC27A6
SAMD5
PKDCC
GPR172A
HSD17B13
RASL10A
RASL10B
DTL
HES6
AK5
EMX1
HAGHL
ZG16B
TMEM22
MMD
IGJ
ARNT2
SLC22A3
IL11RA
EGFLAM
RCAN1
ATF3
RIMS3
FLJ39609
ABCA6
ABCA5
HSD11B1
HIST2H4A
TIMP4
SMYD1
ST6GALNAC3
NMUR1
CLSPN
CACHD1
SLC17A9
SLC24A2
ITIH2
NDC80
SOBP
CDT1
CST2
CST1
CST6
TNFSF4
ESM1
RAD51
EPN3
RGS4
BGN
MYL7
LINGO1
INHBA
LOC440356
MYLK
SYNM
TFR2
FAM13A
CRHBP
MAL2
DMRT2
SYN2
NCRNA00110
FAM54A
CRYAB
PLA2G10
PLXNA4
PCOLCE2
LAGE3
ARC
EDN3
KIF26B
GIPC2
CCDC85A
PREX2
GYS2
ETV7
SDR16C5
OXGR1
C1orf194
TCEAL2
TCEAL7
TCEAL5
PTH1R
VCAN
ELF5
IBSP
LUZP2
SLC7A10

## Sheet: Tab7 TCGA & P6,L,LT,LTR DEG 
Table 7. Genes overlapped between DEGs of TCGA and transformed cell lines
L/p6_overlaped_TCGA(≥3folds)	LT/p6_overlaped_TCGA(≥3folds)	LTR/p6_overlaped_TCGA(≥3folds)	Total
ITGA7	ATP2A3	ATP2A3	ITGA7
NPR3	PAMR1	F10	NPR3
EFEMP1	F10	NPR3	EFEMP1
PDK4	DPT	EFEMP1	PDK4
RSAD2	CFH	HAPLN1	RSAD2
ANGPT1	NPR3	GPR133	ANGPT1
IFITM1	KIAA1199	TAGLN	IFITM1
IFI6	EFEMP1	PTGS2	IFI6
IFIT2	HAPLN1	BMP2	IFIT2
PDLIM3	GPR133	ELTD1	PDLIM3
OAS1	PDK4	POSTN	OAS1
OAS3	BMP2	FN1	OAS3
OAS2	ELTD1	SYT1	OAS2
OASL	POSTN	ANGPT1	OASL
MX1	RND3	ADAM33	MX1
IFIT1	LIF	ENO2	IFIT1
ISG15	NES	FKBP10	ISG15
C10orf10	ANGPT1	GBE1	C10orf10
KCNE4	FRMD3	ADAM12	KCNE4
PTGIS	ADAM12	ADAM19	PTGIS
SFRP1	SVEP1	SVEP1	SFRP1
IRF7	S100A4	IFITM1	IRF7
COL1A2	CRABP2	NFIB	COL1A2
BMP6	CRIP1	LAMB3	BMP6
BATF2	TFPI	IFI6	BATF2
PCDH9	C10orf10	CRIM1	PCDH9
BST2	PLA2G4A	OAS1	BST2
CMPK2	MLPH	GPR146	CMPK2
ADAMTS1	KCNE4	PTPRQ	ADAMTS1
IL4I1	PTGIS	CPE	IL4I1
JUP	KRT19	MX1	JUP
HRCT1	TGFBR3	IFIT1	HRCT1
MMP1	DCN	ISG15	MMP1
ENPP2	GPAM	CRIP1	ENPP2
AKR1C1	COL1A2	PANX2	AKR1C1
ID1	BMP6	HSPB7	ID1
CLDN11	PCDH9	KCNE4	CLDN11
SAA2	OXTR	PTGIS	SAA2
SAA1	FBN2	EDIL3	SAA1
AADAC	HOXA6	KRT19	AADAC
CDKN2A	TYMP	ABI3BP	CDKN2A
CCL2	CXCL3	COL1A2	CCL2
GREM2	IL6	BMP6	GREM2
SYNPO	PRUNE2	IFI30	SYNPO
NEDD9	TIMP1	HAS1	NEDD9
IL33	PAQR5	CA9	IL33
CSF3	FADS2	FBLN2	CSF3
TNFRSF10D	TMTC1	CDH2	TNFRSF10D
RARRES2	EPDR1	PRUNE2	RARRES2
USP18	B4GALNT4	APCDD1L	USP18
MRGPRX3	FBLN5	TIMP1	MRGPRX3
IFI27	SYNPO2	SUSD3	IFI27
MASP1	ADAMTS1	SEMA7A	MASP1
PMAIP1	MMP3	FADS2	PMAIP1
COL3A1	SCUBE3	EPDR1	COL3A1
SLC1A3	FAP	SEMA5A	SLC1A3
GPRC5A	EPSTI1	ADAMTS1	GPRC5A
GBP5	MMP1	LPHN2	GBP5
PI16	WLS	MMP3	PI16
SLC38A5	MFAP5	PRRT2	SLC38A5
PDXDC1	MFAP2	HRCT1	PDXDC1
F2RL2	PPAP2B	CCBE1	F2RL2
PARP9	SULF2	MMP1	PARP9
FHL1	MAOA	PPAPDC3	FHL1
ATF3	AKR1C1	MFAP5	ATF3
VCAN	RSPO3	MFAP4	VCAN
SLC7A11	GALNT12	MXRA5	SLC7A11
	CCDC8	GPX3	ATP2A3
	NCAM2	COL5A2	PAMR1
	COL8A1	COL5A1	F10
	CLDN11	ITGA11	DPT
	RELN	DHCR7	CFH
	SAA1	CCDC8	KIAA1199
	ABCA8	COL8A1	HAPLN1
	AADAC	CLDN11	GPR133
	SRPX	RELN	BMP2
	PTN	SAA1	ELTD1
	CDKN2A	PTGDS	POSTN
	CCL2	SLC16A3	RND3
	PID1	COL1A1	LIF
	KRT18	AADAC	NES
	GREM2	NUCB2	FRMD3
	EPHB2	SRPX	ADAM12
	COL12A1	SNCG	SVEP1
	AEBP1	KRT18	S100A4
	MEST	DNAJB4	CRABP2
	OSR1	GREM2	CRIP1
	CES1	CCDC69	TFPI
	SYNPO	SYNPO	PLA2G4A
	P4HA3	P4HA3	MLPH
	ANGPTL4	THY1	KRT19
	IL33	C10orf54	TGFBR3
	PDGFRA	ANGPTL4	DCN
	CSF3	GPRC5B	GPAM
	TNFRSF10D	IL33	OXTR
	ACTG2	XG	FBN2
	NDN	TNFRSF10D	HOXA6
	LAMA2	NDN	TYMP
	RASD1	RARRES2	CXCL3
	TEK	SERPINE1	IL6
	GK	TRIM58	PRUNE2
	CCRL1	LAMA4	TIMP1
	SERINC2	F3	PAQR5
	FAM83H	CYR61	FADS2
	IFI27	GALNT6	TMTC1
	MASP1	LOXL1	EPDR1
	CYGB	MFSD7	B4GALNT4
	WISP1	PGK1	FBLN5
	SULF1	VLDLR	SYNPO2
	COL3A1	P4HA1	MMP3
	MCAM	IFI27	SCUBE3
	KLF4	CD200	FAP
	GPRC5A	FXYD1	EPSTI1
	SLC1A1	SULF1	WLS
	PI16	SNORA76	MFAP5
	OLFML2B	CCDC80	MFAP2
	SLC38A5	GPRC5A	PPAP2B
	CXCR7	SLC2A1	SULF2
	TREM1	IL34	MAOA
	F2RL2	SLC1A1	RSPO3
	TBX1	PFKFB4	GALNT12
	FHL1	PRSS23	CCDC8
	RCAN1	PI16	NCAM2
	HSD11B1	ENC1	COL8A1
	DKK3	PTGER3	RELN
	KLF5	SLC38A5	ABCA8
	SECTM1	CXCR7	SRPX
	CDCP1	TREM1	PTN
	SLC17A9	ALDOC	PID1
	INHBA	CADM3	KRT18
	DHRS3	SPAG4	EPHB2
	VCAN	SPOCK1	COL12A1
	PLAU	TNFSF4	AEBP1
	SLC7A11	ESM1	MEST
		BGN	OSR1
		INHBA	CES1
		PCOLCE2	P4HA3
			ANGPTL4
			PDGFRA
			ACTG2
			NDN
			LAMA2
			RASD1
			TEK
			GK
			CCRL1
			SERINC2
			FAM83H
			CYGB
			WISP1
			SULF1
			MCAM
			KLF4
			SLC1A1
			OLFML2B
			CXCR7
			TREM1
			TBX1
			RCAN1
			HSD11B1
			DKK3
			KLF5
			SECTM1
			CDCP1
			SLC17A9
			INHBA
			DHRS3
			PLAU
			TAGLN
			PTGS2
			FN1
			SYT1
			ADAM33
			ENO2
			FKBP10
			GBE1
			ADAM19
			NFIB
			LAMB3
			CRIM1
			GPR146
			PTPRQ
			CPE
			PANX2
			HSPB7
			EDIL3
			ABI3BP
			IFI30
			HAS1
			CA9
			FBLN2
			CDH2
			APCDD1L
			SUSD3
			SEMA7A
			SEMA5A
			LPHN2
			PRRT2
			CCBE1
			PPAPDC3
			MFAP4
			MXRA5
			GPX3
			COL5A2
			COL5A1
			ITGA11
			DHCR7
			PTGDS
			SLC16A3
			COL1A1
			NUCB2
			SNCG
			DNAJB4
			CCDC69
			THY1
			C10orf54
			GPRC5B
			XG
			SERPINE1
			TRIM58
			LAMA4
			F3
			CYR61
			GALNT6
			LOXL1
			MFSD7
			PGK1
			VLDLR
			P4HA1
			CD200
			FXYD1
			SNORA76
			CCDC80
			SLC2A1
			IL34
			PFKFB4
			PRSS23
			ENC1
			PTGER3
			ALDOC
			CADM3
			SPAG4
			SPOCK1
			TNFSF4
			ESM1
			BGN
			PCOLCE2

## Sheet: Tab8 Dec. boun. genes in L
Table 8. Genes localized in H3K9me3 small LOCKs of HMC-p6
chromosome	chromStart	chromEnd	name	score	strand	thickStart	thickEnd	itemRgb	blockCount	blockSize	blockStart
chr1	93307716	93342707	NM_001252271	0	-	93308939	93341966	0	5	2036,177,108,135,190,	0,5023,8688,34136,34801,
chr1	167885912	167906307	NM_015415	0	-	167887560	167905079	0	6	1685,112,85,41,166,65,	0,3304,3872,7822,19058,20330,
chr1	167885912	167905439	NR_026550	0	-	167905439	167905439	0	5	1685,112,85,41,469,	0,3304,3872,7822,19058,
chr1	167885912	167906307	NM_001143674	0	-	167887560	167905079	0	6	1685,112,85,41,166,131,	0,3304,3872,7822,19058,20264,
chr1	169075946	169101960	NM_001677	0	+	169076067	169100793	0	6	218,129,156,185,81,1431,	0,4661,18175,20515,23301,24583,
chr1	177975274	178007142	NR_037167	0	-	178007142	178007142	0	10	2010,229,83,101,110,66,59,97,108,111,	0,16300,18264,20015,25411,26290,26887,28565,31554,31757,
chr1	12776117	12788726	NM_001103169	0	+	12776343	12785963	0	3	230,64,3538,	0,4767,9071,
chr1	12776117	12788726	NM_001103170	0	+	12779479	12785963	0	4	230,217,64,3538,	0,3359,4767,9071,
chr1	55681080	55683128	NR_038320	0	+	55683128	55683128	0	1	2048,	0,
chr1	55691313	55691396	NR_039618	0	+	55691396	55691396	0	1	83,	0,
chr1	62119913	62121800	NR_073400	0	+	62121800	62121800	0	1	1887,	0,
chr1	78470635	78482995	NM_007034	0	+	78470794	78481931	0	3	370,569,1298,	0,8099,11062,
chr1	79115476	79129763	NM_006417	0	+	79115880	79129496	0	9	114,467,37,196,150,172,101,175,314,	0,394,4451,5222,5570,9520,10762,12912,13973,
chr1	86046443	86049648	NM_001554	0	+	86046667	86048725	0	5	287,214,357,209,1226,	0,604,1167,1655,1979,
chr1	87794150	87814607	NM_006769	0	+	87797698	87810479	0	5	777,239,97,156,4137,	0,3545,11068,11579,16320,
chr1	90090407	90098453	NR_033981	0	-	90098453	90098453	0	3	357,194,238,	0,7167,7808,
chr1	98511625	98511727	NR_029679	0	-	98511727	98511727	0	1	102,	0,
chr1	98510798	98510907	NR_039604	0	-	98510907	98510907	0	1	109,	0,
chr1	100154610	100178513	NR_030382	0	-	100178513	100178513	0	3	11,5,28,	0,236,23875,
chr1	100154610	100178513	NR_037516	0	+	100178513	100178513	0	3	11,5,28,	0,236,23875,
chr1	163041694	163046592	NM_001113380	0	+	163042194	163044350	0	5	239,105,62,167,2482,	0,490,900,1551,2416,
chr1	163038763	163046592	NM_005613	0	+	163039274	163044350	0	5	555,105,62,167,2482,	0,3421,3831,4482,5347,
chr1	163039043	163046592	NM_001113381	0	+	163039274	163044181	0	4	275,105,62,2482,	0,3141,3551,5067,
chr1	163038395	163046592	NM_001102445	0	+	163038724	163044350	0	6	387,277,105,62,167,2482,	0,646,3789,4199,4850,5715,
chr1	168214818	168216668	NR_026844	0	-	168216668	168216668	0	1	1850,	0,
chr1	170501262	170522974	NM_152281	0	+	170501289	170521603	0	5	163,358,102,141,1819,	0,7088,10369,12583,19893,
chr1	170501262	170514929	NM_001146039	0	+	170501289	170513990	0	4	163,358,102,1084,	0,7088,10369,12583,
chr1	170501262	170522974	NR_027397	0	+	170522974	170522974	0	5	163,362,102,141,1819,	0,7088,10369,12583,19893,
chr1	172107947	172108028	NR_036066	0	+	172108028	172108028	0	1	81,	0,
chr1	172106018	172113975	NR_103486	0	-	172113975	172113975	0	4	3718,78,73,182,	0,5257,7486,7775,
chr1	172107937	172108047	NR_029627	0	-	172108047	172108047	0	1	110,	0,
chr1	172106018	172113975	NR_038397	0	-	172113975	172113975	0	1	7957,	0,
chr1	172113674	172113784	NR_029618	0	-	172113784	172113784	0	1	110,	0,
chr1	172410596	172413230	NM_002642	0	-	172410868	172411762	0	2	1397,103,	0,2531,
chr1	172410596	172413230	NM_153747	0	-	172410868	172411762	0	2	1374,103,	0,2531,
chr1	178511930	178518024	NR_033186	0	+	178518024	178518024	0	3	90,691,1796,	0,2417,4298,
chr1	185292978	185304171	NR_038424	0	-	185304171	185304171	0	4	182,283,122,79,	0,9173,10419,11114,
chr1	192778168	192781407	NM_002923	0	+	192778201	192780726	0	5	143,102,62,167,876,	0,1127,1331,1942,2363,
chr1	219347191	219386207	NM_138794	0	+	219347232	219385070	0	5	132,100,170,116,1374,	0,5297,19232,36682,37642,
chr1	221052742	221058400	NM_021958	0	+	221053199	221058046	0	4	1049,180,185,864,	0,1793,2763,4794,
chr1	241660856	241683085	NM_000143	0	-	241661127	241683022	0	10	414,154,128,204,166,183,177,111,135,195,	0,2880,4886,6485,8446,11046,14410,16046,19625,22034,
chr2	166713985	166728451	NR_045375	0	-	166728451	166728451	0	4	139,190,122,1144,	0,739,5468,13322,
chr2	63815742	63834330	NM_005917	0	+	63816177	63834121	0	9	438,99,97,176,123,177,114,90,335,	0,5879,6814,8790,10561,16087,16671,17330,18253,
chr2	63816284	63834330	NM_001199112	0	+	63824600	63834121	0	8	234,99,176,123,177,114,90,335,	0,5337,8248,10019,15545,16129,16788,17711,
chr2	63816284	63834330	NM_001199111	0	+	63816461	63834121	0	9	234,99,97,176,123,177,114,90,335,	0,5337,6272,8248,10019,15545,16129,16788,17711,
chr2	67624441	67637533	NM_019002	0	+	67624580	67637170	0	6	362,129,77,113,2111,491,	0,1859,2240,5552,5915,12601,
chr2	169727400	169746944	NM_020675	0	-	169727940	169746029	0	7	665,99,105,147,66,147,117,	0,2694,5181,6347,18335,18496,19427,
chr2	183989082	184026412	NM_138285	0	+	183989185	184025859	0	9	143,171,128,58,142,70,129,165,631,	0,3932,6063,9211,27153,33089,33928,35133,36699,
chr2	183989082	184026412	NM_001287585	0	+	183998308	184025859	0	10	143,171,128,123,58,142,70,129,165,631,	0,3932,6063,6640,9211,27153,33089,33928,35133,36699,
chr2	183989082	184026412	NR_109856	0	+	184026412	184026412	0	8	143,171,128,58,70,129,165,631,	0,3932,6063,9211,33089,33928,35133,36699,
chr2	192542797	192553248	NM_001254736	0	+	192546681	192550494	0	6	170,139,72,76,67,2924,	0,918,3874,5657,6158,7527,
chr2	192542860	192553248	NM_001031716	0	+	192543340	192550494	0	6	571,139,72,76,67,2924,	0,855,3811,5594,6095,7464,
chr2	192542861	192553248	NR_045623	0	+	192553248	192553248	0	7	570,139,72,104,76,67,2924,	0,854,3810,4356,5593,6094,7463,
chr2	192542797	192553248	NR_045622	0	+	192553248	192553248	0	7	170,139,72,104,76,67,2924,	0,918,3874,4420,5657,6158,7527,
chr2	202484906	202508252	NM_001044385	0	-	202488977	202508123	0	12	4139,122,94,74,192,124,158,121,138,62,32,171,	0,5842,7137,7892,9046,9545,11867,13127,16564,18805,20709,23175,
chr2	202484906	202507667	NM_152388	0	-	202488977	202507349	0	12	4139,122,94,74,192,124,158,121,138,62,32,336,	0,5842,7137,7892,9046,9545,11867,13127,16564,18805,20709,22425,
chr2	203684328	203693957	NM_001288624	0	-	203684417	203693732	0	4	294,124,73,387,	0,1752,6089,9242,
chr2	214149102	214182709	NM_001025436	0	+	214149207	214182096	0	5	241,47,96,119,767,	0,11685,12883,25680,32840,
chr2	19551245	19558372	NM_145260	0	-	19552035	19553566	0	3	926,697,271,	0,1656,6856,
chr2	19548189	19548266	NR_039914	0	+	19548266	19548266	0	1	77,	0,
chr2	63277936	63284966	NM_014562	0	+	63280125	63283451	0	5	96,69,208,152,2331,	0,447,2078,3245,4699,
chr2	63277191	63284966	NM_001199770	0	+	63280125	63283451	0	5	96,69,208,152,2331,	0,1192,2823,3990,5444,
chr2	75317938	75318041	NR_049796	0	+	75318041	75318041	0	1	103,	0,
chr2	102953709	102962560	NM_003856	0	+	102954724	102959892	0	8	88,210,211,175,163,72,142,2831,	0,866,1587,2848,3416,4973,5786,6020,
chr2	102953709	102962560	NR_104167	0	+	102962560	102962560	0	9	88,210,211,175,163,170,72,142,2831,	0,866,1587,2848,3416,3938,4973,5786,6020,
chr2	108994420	109004270	NM_006588	0	+	108994793	109003888	0	7	542,126,98,127,95,181,495,	0,3797,4420,5128,5451,8227,9355,
chr2	151324706	151344209	NM_001254738	0	-	151326500	151343931	0	5	2046,135,110,88,428,	0,3434,6682,18501,19075,
chr2	151324709	151344209	NM_005168	0	-	151326500	151343931	0	6	2043,135,110,88,188,147,	0,3431,6679,18498,19072,19353,
chr2	152126981	152146430	NM_004688	0	-	152127206	152139462	0	8	408,107,187,107,163,96,87,324,	0,1158,5016,5290,8360,11480,12400,19125,
chr2	152104727	152118389	NM_198557	0	-	152107419	152118241	0	4	3451,101,211,151,	0,4541,7319,13511,
chr2	152657479	152685009	NM_012097	0	-	152659789	152684690	0	6	2359,152,84,148,61,365,	0,5855,11391,13203,14173,27165,
chr2	152657479	152685009	NM_177985	0	-	152659789	152670826	0	6	2359,152,84,148,61,107,	0,5855,11391,13203,14173,27423,
chr2	152657479	152685009	NM_001037174	0	-	152659789	152670826	0	6	2359,152,84,148,59,111,	0,5855,11391,13203,14173,27419,
chr2	160471804	160474553	NR_110587	0	+	160474553	160474553	0	2	160,2296,	0,453,
chr2	160471804	160474553	NR_110588	0	+	160474553	160474553	0	2	160,2293,	0,456,
chr2	161114229	161128406	NR_103775	0	-	161128406	161128406	0	2	328,176,	0,14001,
chr2	165544152	165544287	NR_033309	0	-	165544287	165544287	0	1	135,	0,
chr2	169628460	169642939	NR_045787	0	-	169642939	169642939	0	3	2688,131,73,	0,2870,14406,
chr2	169628460	169642939	NR_045786	0	-	169642939	169642939	0	4	2688,131,93,73,	0,2870,12004,14406,
chr2	177053306	177055635	NM_024501	0	+	177053529	177054870	0	2	875,1100,	0,1229,
chr2	177494308	177502302	NR_040001	0	-	177502302	177502302	0	3	852,93,113,	0,3452,7881,
chr2	182756442	182759424	NM_001287505	0	+	182756793	182757391	0	2	562,2083,	0,899,
chr2	189842819	189842887	NR_039947	0	-	189842887	189842887	0	1	68,	0,
chr2	189842817	189842886	NR_031647	0	+	189842886	189842886	0	1	69,	0,
chr2	190920425	190927455	NM_005259	0	-	190921983	190927322	0	3	1939,374,506,	0,4362,6524,
chr2	218933737	218955304	NM_198483	0	+	218935328	218954777	0	13	334,78,152,107,126,107,144,70,648,107,147,111,630,	0,466,1485,1738,3359,3764,4228,4801,6078,7412,14095,20237,20937,
chr2	219027567	219031716	NM_000634	0	-	219028881	219029934	0	2	2400,86,	0,4063,
chr2	223916647	223920357	NM_080671	0	+	223916862	223918061	0	2	345,2832,	0,878,
chr2	228226873	228244022	NM_024795	0	-	228228439	228243984	0	4	1855,152,66,221,	0,3935,8757,16928,
chr3	69985750	70017488	NM_000248	0	+	69985873	70014399	0	9	156,228,84,96,118,75,76,148,3491,	0,1222,2498,4636,12451,15212,19855,22673,28247,
chr3	69985750	70017488	NM_198158	0	+	69985873	70014399	0	9	156,228,84,96,118,57,76,148,3491,	0,1222,2498,4636,12451,15230,19855,22673,28247,
chr3	69985750	70017488	NM_198178	0	+	69985873	70014399	0	9	156,60,84,96,118,57,76,148,3491,	0,1222,2498,4636,12451,15230,19855,22673,28247,
chr3	149682690	149688741	NM_053024	0	-	149684275	149688643	0	3	1683,193,230,	0,3454,5821,
chr3	149682690	149688741	NM_002628	0	-	149683953	149688643	0	3	1361,193,230,	0,3454,5821,
chr3	190570525	190580465	NM_001146686	0	-	190573083	190580404	0	5	3179,117,89,175,64,	0,5046,6191,7947,9876,
chr3	19988571	20026667	NM_004162	0	+	19992390	20025315	0	6	442,256,152,123,94,1468,	0,3726,28521,28967,31230,36628,
chr3	36753912	36781352	NM_033403	0	-	36756818	36780150	0	5	3100,168,133,1877,66,	0,5588,9105,24786,27374,
chr3	46616044	46623952	NM_001174136	0	+	46620597	46622740	0	6	29,53,135,115,110,1331,	0,4540,4677,5184,5396,6577,
chr3	46539484	46542439	NM_031440	0	+	46539552	46542389	0	2	223,594,	0,2361,
chr3	46619075	46623952	NM_003212	0	+	46619459	46622740	0	6	419,53,135,115,110,1331,	0,1509,1646,2153,2365,3546,
chr3	55499742	55515426	NM_001256105	0	-	55504119	55514907	0	5	4836,293,251,134,68,	0,8622,13599,15070,15616,
chr3	63638343	63650891	NM_001080537	0	+	63638363	63649771	0	4	130,35,140,1279,	0,2094,7057,11269,
chr3	64053639	64088807	NR_045697	0	+	64088807	64088807	0	3	198,98,6209,	0,27130,28959,
chr3	64064036	64073039	NR_033978	0	-	64073039	64073039	0	4	875,173,594,487,	0,1474,4730,8516,
chr3	65879490	65910972	NR_046575	0	+	65910972	65910972	0	3	102,91,398,	0,20275,31084,
chr3	69985750	69988216	NM_001184968	0	+	69985873	69987517	0	3	156,228,714,	0,1222,1752,
chr3	87138429	87147852	NR_047469	0	+	87147852	87147852	0	2	328,3972,	0,5451,
chr3	99566766	99595047	NM_014890	0	-	99567117	99569799	0	2	3148,132,	0,28149,
chr3	99683157	99683242	NR_037486	0	-	99683242	99683242	0	1	85,	0,
chr3	101280679	101285290	NM_017819	0	+	101283625	101284837	0	2	168,1677,	0,2934,
chr3	107149776	107182759	NR_110039	0	+	107182759	107182759	0	3	29,118,1340,	0,29743,31643,
chr3	111839687	111852152	NM_001190260	0	-	111842301	111851967	0	5	2932,29,47,69,214,	0,4385,6146,9604,12251,
chr3	111839687	111852152	NM_001190259	0	-	111842301	111851967	0	6	2932,29,47,45,75,214,	0,4385,6146,7176,9604,12251,
chr3	111839687	111852152	NM_152785	0	-	111842301	111851967	0	6	2932,29,47,45,69,214,	0,4385,6146,7176,9604,12251,
chr3	142838617	142842856	NM_004267	0	+	142839658	142841251	0	2	766,3371,	0,868,
chr3	148447966	148460790	NM_032049	0	+	148457703	148459902	0	3	58,157,2015,	0,9620,10809,
chr3	149192367	149221181	NM_004617	0	+	149192664	149220480	0	5	471,90,137,190,719,	0,1242,13038,24141,28095,
chr3	149689065	149691029	NR_036538	0	+	149691029	149691029	0	1	1964,	0,
chr3	151531860	151546276	NM_001086	0	+	151531950	151545960	0	5	228,223,70,172,913,	0,3293,6310,10590,13503,
chr3	151980404	151987415	NR_027038	0	-	151987415	151987415	0	2	6457,199,	0,6812,
chr3	151980404	151987415	NR_027037	0	-	151987415	151987415	0	2	6457,188,	0,6823,
chr3	156394452	156424557	NM_001184718	0	+	156395486	156422920	0	6	31,958,169,161,279,2085,	0,993,17356,19201,26760,28020,
chr3	156392714	156424557	NM_001184717	0	+	156395486	156422920	0	6	466,958,169,161,279,2085,	0,2731,19094,20939,28498,29758,
chr3	156392204	156424557	NM_015508	0	+	156395486	156422920	0	6	381,958,169,161,279,2085,	0,3241,19604,21449,29008,30268,
chr3	156390959	156393502	NR_027954	0	-	156393502	156393502	0	1	2543,	0,
chr3	156527059	156529810	NR_003284	0	-	156529810	156529810	0	1	2751,	0,
chr3	157813799	157823952	NM_001163678	0	-	157815815	157823813	0	5	2274,89,58,209,485,	0,3849,4243,6667,9668,
chr3	157813799	157823952	NM_003030	0	-	157815815	157823813	0	6	2310,89,58,209,72,485,	0,3849,4243,6667,9047,9668,
chr3	157813799	157823952	NM_006884	0	-	157815815	157823813	0	5	2310,89,58,209,485,	0,3849,4243,6667,9668,
chr3	159706622	159713806	NM_000882	0	+	159706843	159713346	0	7	339,146,114,42,42,144,616,	0,1331,4176,4615,4732,4865,6568,
chr3	187386693	187388201	NM_001048	0	-	187386852	187388079	0	2	372,260,	0,1248,
chr3	187868993	187871876	NR_036497	0	-	187871876	187871876	0	1	2883,	0,
chr3	190595718	190595839	NR_024343	0	+	190595839	190595839	0	1	121,	0,
chr4	57514153	57547872	NM_001145460	0	-	57514952	57523982	0	5	810,130,156,125,452,	0,2695,7869,9787,33267,
chr4	57514153	57547872	NM_032495	0	-	57514885	57523982	0	4	810,156,125,452,	0,7869,9787,33267,
chr4	57514153	57547872	NM_139212	0	-	57514885	57522166	0	3	810,156,452,	0,7869,33267,
chr4	74301935	74321502	NM_001134	0	+	74301979	74320997	0	15	129,52,133,212,133,98,130,215,133,98,139,224,133,55,155,	0,941,1955,4383,6077,7128,8774,11243,13116,13817,14396,16182,17546,19017,19412,
chr4	174451608	174462981	NR_003679	0	+	174462981	174462981	0	4	175,112,123,356,	0,509,6390,11017,
chr4	11370450	11370545	NR_030298	0	+	11370545	11370545	0	1	95,	0,
chr4	13629488	13629581	NR_049814	0	+	13629581	13629581	0	1	93,	0,
chr4	20529897	20530007	NR_029631	0	+	20530007	20530007	0	1	110,	0,
chr4	30722036	30732838	NM_002589	0	+	30723044	30732410	0	2	4182,464,	0,10338,
chr4	30722029	30726957	NM_032456	0	+	30723044	30726263	0	1	4928,	0,
chr4	66535678	66559104	NR_034138	0	+	66559104	66559104	0	4	713,106,80,278,	0,1815,11307,23148,
chr4	69870294	69886115	NM_001075	0	-	69870573	69886088	0	8	559,220,88,131,150,424,251,39,	0,4280,5339,9446,13661,15087,15512,15782,
chr4	69870294	69886115	NM_001144767	0	-	69870573	69886088	0	8	559,220,88,131,150,172,251,39,	0,4280,5339,9446,13661,15339,15512,15782,
chr4	69870294	69886115	NM_001290091	0	-	69870573	69884079	0	7	559,220,88,131,150,131,39,	0,4280,5339,9446,13661,15632,15782,
chr4	71457974	71473004	NM_016519	0	+	71458075	71472447	0	13	116,69,51,48,111,237,39,39,39,60,45,45,1103,	0,1069,4741,6098,7278,9160,10366,10540,10714,11002,11158,11619,13927,
chr4	71494460	71512536	NM_031889	0	+	71495217	71510572	0	9	221,114,69,45,42,261,63,54,4805,	0,697,2926,3105,3907,5564,7088,9046,13271,
chr4	74702272	74704477	NM_002993	0	+	74702467	74703358	0	4	304,133,84,1138,	0,408,647,1067,
chr4	74719012	74720198	NM_002620	0	+	74719079	74719839	0	3	167,127,447,	0,487,739,
chr4	75174186	75182520	NM_001270991	0	+	75174250	75180354	0	5	107,63,121,27,2224,	0,623,3715,4548,6110,
chr4	75174186	75182520	NM_001270990	0	+	75174250	75180354	0	5	107,90,121,27,2224,	0,623,3715,4548,6110,
chr4	75174186	75182520	NM_001270989	0	+	75174250	75180354	0	5	107,90,121,153,2224,	0,623,3715,4548,6110,
chr4	75174186	75182520	NM_001270993	0	+	75174250	75180354	0	4	107,63,121,2224,	0,623,3715,6110,
chr4	75174186	75182520	NM_001270992	0	+	75174250	75180354	0	4	107,90,121,2224,	0,623,3715,6110,
chr4	75174186	75182520	NR_073117	0	+	75182520	75182520	0	3	107,121,2224,	0,3715,6110,
chr4	75174186	75182520	NR_073114	0	+	75182520	75182520	0	6	107,90,121,27,198,2224,	0,623,3715,4548,5659,6110,
chr4	75310852	75320726	NM_001657	0	+	75311062	75318354	0	6	271,249,202,153,112,251,	0,1398,3911,5244,7408,9623,
chr4	75480628	75490485	NM_001657	0	+	75480838	75488112	0	6	271,249,202,153,112,251,	0,1377,3894,5225,7390,9606,
chr4	87797357	87813575	NM_144645	0	-	87808912	87812673	0	5	239,136,155,138,240,	0,11553,11916,15251,15978,
chr4	88754120	88767968	NM_020203	0	+	88755866	88767598	0	4	46,66,54,1840,	0,1734,5663,12008,
chr4	88754120	88767968	NM_001184697	0	+	88766359	88767598	0	6	46,66,54,93,106,1840,	0,1734,5663,6716,6958,12008,
chr4	88754120	88767968	NM_001184696	0	+	88766359	88767598	0	5	46,66,54,128,1840,	0,1734,5663,6958,12008,
chr4	88754120	88767968	NM_001184695	0	+	88766359	88767598	0	5	46,66,54,106,1840,	0,1734,5663,6958,12008,
chr4	88896801	88904563	NM_000582	0	+	88898047	88904048	0	6	151,68,39,81,324,920,	0,1232,1409,4396,5825,6842,
chr4	88896801	88904563	NM_001251830	0	+	88898870	88904048	0	8	151,68,39,189,81,42,324,920,	0,1232,1409,2012,4396,4743,5825,6842,
chr4	88896801	88904563	NM_001251829	0	+	88898047	88904048	0	5	151,68,39,324,920,	0,1232,1409,5825,6842,
chr4	88896801	88904563	NM_001040060	0	+	88898047	88904048	0	6	151,68,39,42,324,920,	0,1232,1409,4743,5825,6842,
chr4	88896801	88904563	NM_001040058	0	+	88898047	88904048	0	7	151,68,39,81,42,324,920,	0,1232,1409,4396,4743,5825,6842,
chr4	108814419	108836204	NM_152621	0	+	108816709	108831709	0	6	395,699,118,154,167,4699,	0,2046,6311,9969,15301,17086,
chr4	108814419	108836204	NM_001136257	0	+	108816709	108831709	0	6	119,699,118,154,167,4699,	0,2046,6311,9969,15301,17086,
chr4	114028018	114028111	NR_031641	0	+	114028111	114028111	0	1	93,	0,
chr4	119200344	119200475	NR_002963	0	+	119200475	119200475	0	1	131,	0,
chr4	119199916	119200978	NR_003584	0	+	119200978	119200978	0	3	376,43,200,	0,627,862,
chr4	119199916	119200978	NR_034011	0	+	119200978	119200978	0	3	31,43,200,	0,627,862,
chr4	119199916	119200978	NR_034010	0	+	119200978	119200978	0	4	31,194,43,200,	0,182,627,862,
chr4	121956781	121993673	NM_024574	0	-	121957418	121966992	0	4	2031,125,189,526,	0,4303,10023,36366,
chr4	123653856	123666098	NM_152618	0	+	123663047	123665180	0	2	183,3061,	0,9181,
chr4	123653856	123666098	NM_001178007	0	+	123663047	123665180	0	3	183,188,3061,	0,1202,9181,
chr4	129190391	129209984	NM_006320	0	-	129192470	129209017	0	3	2177,156,1457,	0,3125,18136,
chr4	142142048	142155850	NM_014487	0	+	142143525	142155143	0	10	214,126,20,71,80,127,105,47,118,982,	0,1471,3592,3712,5872,8676,9271,10544,11630,12820,
chr4	145564067	145567171	NR_037595	0	-	145567171	145567171	0	2	819,313,	0,2791,
chr4	146418200	146424132	NR_108077	0	-	146424132	146424132	0	2	1018,105,	0,5827,
chr4	147096834	147111213	NM_007080	0	+	147104073	147110808	0	4	129,104,114,440,	0,7229,11591,13939,
chr4	151503076	151505845	NM_006439	0	+	151504181	151505261	0	1	2769,	0,
chr4	154605440	154627242	NM_003264	0	+	154624059	154626414	0	3	72,131,3199,	0,3628,18603,
chr4	159587826	159593202	NM_001008393	0	-	159590764	159592953	0	2	3094,435,	0,4941,
chr4	159587826	159593407	NR_077235	0	-	159593407	159593407	0	2	3090,259,	0,5322,
chr4	159587826	159593407	NR_077234	0	-	159593407	159593407	0	2	3094,259,	0,5322,
chr4	166307393	166307489	NR_030304	0	+	166307489	166307489	0	1	96,	0,
chr4	174447651	174451378	NM_021973	0	-	174448427	174450440	0	2	875,1493,	0,2234,
chr4	183060158	183065668	NR_027107	0	-	183065668	183065668	0	4	4540,142,94,177,	0,4697,5041,5333,
chr4	183090445	183090531	NR_031640	0	+	183090531	183090531	0	1	86,	0,
chr5	125800786	125829853	NM_001146322	0	+	125801082	125828648	0	14	126,169,112,67,104,96,72,81,112,123,88,105,94,1247,	0,282,4582,7143,8170,12597,15361,15532,18368,19307,20591,21778,23704,27820,
chr5	33945971	33984780	NM_001012509	0	-	33947252	33984688	0	6	1508,124,144,326,177,477,	0,5687,8494,17824,36369,38332,
chr5	72861565	72879202	NM_001284431	0	+	72866433	72875919	0	12	172,93,185,179,126,136,85,150,102,134,59,3501,	0,2494,2679,3756,4845,6748,11211,12115,13010,13276,13576,14136,
chr5	72861565	72879202	NM_032175	0	+	72863169	72875919	0	13	172,173,93,185,179,126,136,85,150,102,134,59,3501,	0,1521,2494,2679,3756,4845,6748,11211,12115,13010,13276,13576,14136,
chr5	72861565	72879202	NM_001284430	0	+	72863169	72875919	0	13	172,173,36,185,179,126,136,85,150,102,134,59,3501,	0,1521,2551,2679,3756,4845,6748,11211,12115,13010,13276,13576,14136,
chr5	73923230	73937249	NM_001256574	0	-	73930540	73932310	0	4	2587,1815,137,1118,	0,7278,10159,12901,
chr5	73923230	73937249	NM_003633	0	-	73930540	73932310	0	3	2587,1815,1118,	0,7278,12901,
chr5	73923230	73937249	NR_046318	0	-	73937249	73937249	0	2	2587,1118,	0,12901,
chr5	73923230	73937249	NM_001256576	0	-	73930540	73932091	0	3	2587,1679,1118,	0,7278,12901,
chr5	73923230	73937249	NM_001256575	0	-	73930540	73932310	0	4	2587,1815,125,1118,	0,7278,10088,12901,
chr5	9546311	9550409	NR_045196	0	+	9550409	9550409	0	3	331,160,996,	0,2790,3102,
chr5	9548938	9549026	NR_003689	0	+	9549026	9549026	0	1	88,	0,
chr5	37812778	37834924	NM_001278098	0	-	37815752	37816232	0	3	3459,80,99,	0,11333,22047,
chr5	37812778	37835929	NM_001190469	0	-	37815752	37835760	0	3	3459,99,194,	0,22047,22957,
chr5	37812778	37835929	NM_001190468	0	-	37815752	37835760	0	3	3459,177,194,	0,21969,22957,
chr5	37812778	37839782	NM_000514	0	-	37815752	37834898	0	3	3459,177,174,	0,21969,26830,
chr5	37812778	37835593	NM_199231	0	-	37815752	37834898	0	3	3459,99,97,	0,22047,22718,
chr5	38557603	38557663	NR_037423	0	-	38557663	38557663	0	1	60,	0,
chr5	40680031	40693837	NM_000958	0	+	40681095	40692480	0	3	549,910,1957,	0,1021,11849,
chr5	52083773	52098452	NM_015946	0	+	52096228	52097674	0	3	475,1236,1210,	0,11945,13469,
chr5	52776263	52782304	NM_006350	0	+	52776621	52781518	0	6	443,192,219,225,231,788,	0,2446,3070,3635,4563,5253,
chr5	52776263	52782304	NM_013409	0	+	52776621	52781863	0	6	443,192,219,225,231,524,	0,2446,3070,3635,4563,5517,
chr5	57749809	57755966	NM_001252226	0	-	57750409	57755786	0	15	792,111,130,241,130,98,148,199,96,88,130,117,108,66,342,	0,928,1302,1556,2043,2509,2962,3198,3505,4101,4416,4742,5002,5707,5815,
chr5	57749809	57755966	NM_006622	0	-	57750409	57755786	0	14	792,111,130,241,130,98,148,199,96,88,130,117,108,450,	0,928,1302,1556,2043,2509,2962,3198,3505,4101,4416,4742,5002,5707,
chr5	67588395	67597649	NM_001242466	0	+	67588998	67593429	0	9	162,99,181,126,143,177,69,171,4410,	0,533,735,1141,1968,2580,2852,3603,4844,
chr5	67586466	67597649	NM_181504	0	+	67586556	67593429	0	10	196,103,99,181,126,143,177,69,171,4410,	0,1620,2462,2664,3070,3897,4509,4781,5532,6773,
chr5	82348664	82373272	NM_174909	0	-	82352902	82373142	0	4	4309,35,110,133,	0,9031,12162,24475,
chr5	82360022	82360156	NR_003139	0	-	82360156	82360156	0	1	134,	0,
chr5	89312437	89312537	NR_037433	0	-	89312537	89312537	0	1	100,	0,
chr5	92919042	92929786	NM_005654	0	+	92920729	92929548	0	3	2150,528,519,	0,4580,10225,
chr5	94994019	95018714	NM_031952	0	-	94994326	95018558	0	5	598,96,228,89,217,	0,5637,17096,24212,24478,
chr5	98105321	98108788	NR_033932	0	-	98108788	98108788	0	2	1567,463,	0,3004,
chr5	102594441	102614361	NM_033211	0	+	102611620	102612241	0	3	156,90,2764,	0,7167,17156,
chr5	110834021	110848157	NM_139164	0	-	110835583	110843131	0	6	1783,115,127,50,114,75,	0,2678,3638,8006,9005,14061,
chr5	111064999	111093106	NM_001142481	0	-	111066617	111091469	0	5	1744,78,61,44,81,	0,6127,26467,27833,28026,
chr5	111064999	111093793	NM_001142477	0	-	111066617	111091469	0	5	1744,78,61,44,165,	0,6127,26467,27833,28629,
chr5	111064999	111093252	NM_001142479	0	-	111066617	111091469	0	5	1744,78,61,44,178,	0,6127,26467,27833,28075,
chr5	111064999	111093399	NM_001142478	0	-	111066617	111091469	0	5	1744,78,61,44,141,	0,6127,26467,27833,28259,
chr5	111064999	111093915	NM_001142476	0	-	111066617	111091469	0	5	1744,78,61,44,274,	0,6127,26467,27833,28642,
chr5	111064999	111091948	NM_001142483	0	-	111066617	111091469	0	3	1744,78,482,	0,6127,26467,
chr5	111064999	111092945	NM_004772	0	-	111066617	111091469	0	4	1744,78,61,113,	0,6127,26467,27833,
chr5	111064999	111093104	NM_001142482	0	-	111066617	111091469	0	5	1744,78,61,44,88,	0,6127,26467,27833,28017,
chr5	111064999	111093252	NM_001142480	0	-	111066617	111091469	0	5	1744,78,61,38,178,	0,6127,26467,27833,28075,
chr5	111496222	111498198	NR_015370	0	+	111498198	111498198	0	3	770,73,351,	0,1177,1625,
chr5	111497181	111497314	NR_002922	0	+	111497314	111497314	0	1	133,	0,
chr5	115387162	115394827	NM_001195581	0	+	115387162	115394644	0	3	96,140,406,	0,2548,7259,
chr5	129083883	129100756	NM_001257308	0	+	129083883	129100756	0	3	165,228,180,	0,12187,16693,
chr5	158758525	158789842	NR_037889	0	+	158789842	158789842	0	5	523,222,90,118,627,	0,1264,15998,22486,30690,
chr5	173006636	173012071	NR_027108	0	+	173012071	173012071	0	4	49,147,631,959,	0,595,3644,4476,
chr5	173006636	173008614	NR_027109	0	+	173008614	173008614	0	2	49,1383,	0,595,
chr6	45866189	45905334	NR_045673	0	-	45905334	45905334	0	5	4803,35,320,39,193,	0,15325,15775,22198,38952,
chr6	45866189	45905334	NR_045672	0	-	45905334	45905334	0	3	4803,320,193,	0,15775,38952,
chr6	85442215	85473954	NM_001080508	0	-	85446402	85473899	0	8	4912,95,65,168,172,102,205,347,	0,5999,11763,15422,24200,27757,30046,31392,
chr6	121756744	121770873	NM_000165	0	+	121767993	121769142	0	2	234,2896,	0,11233,
chr6	160542862	160579750	NM_003057	0	+	160542967	160579614	0	11	516,104,155,169,115,107,215,109,113,100,203,	0,8273,10401,12126,14389,14713,17822,21710,32967,34144,36685,
chr6	160542862	160579750	NM_153187	0	+	160542967	160579583	0	10	516,104,155,169,115,107,215,109,100,203,	0,8273,10401,12126,14389,14713,17822,21710,34144,36685,
chr6	11200605	11232915	NM_182966	0	-	11201213	11232748	0	3	674,447,179,	0,12908,32131,
chr6	12290528	12297427	NM_001955	0	+	12290862	12296300	0	5	398,169,156,144,1233,	0,2045,3645,3965,5666,
chr6	12290528	12297427	NM_001168319	0	+	12290862	12296300	0	5	398,166,156,144,1233,	0,2048,3645,3965,5666,
chr6	14117486	14137148	NM_001251901	0	+	14131774	14135467	0	5	44,116,229,107,1810,	0,694,14264,16393,17852,
chr6	14117864	14137148	NM_004233	0	+	14118042	14135467	0	5	215,116,229,107,1810,	0,316,13886,16015,17474,
chr6	14117864	14137148	NM_001040280	0	+	14118042	14135467	0	5	215,116,229,107,1807,	0,316,13886,16015,17477,
chr6	19837600	19842431	NM_001546	0	+	19837985	19838859	0	3	826,59,2991,	0,1214,1840,
chr6	21593971	21598849	NM_003107	0	+	21594765	21596190	0	1	4878,	0,
chr6	24839594	24877593	NM_015864	0	-	24839821	24876019	0	14	233,693,130,149,126,44,64,150,54,24,79,156,127,415,	0,3495,8658,10435,11230,13208,21606,25934,29727,31499,33514,34277,36324,37584,
chr6	24839594	24877593	NM_001286447	0	-	24840931	24876019	0	14	1409,693,130,149,126,44,64,150,54,24,79,156,127,415,	0,3495,8658,10435,11230,13208,21606,25934,29727,31499,33514,34277,36324,37584,
chr6	25245145	25261635	NR_110862	0	-	25261635	25261635	0	4	548,118,229,284,	0,10271,15430,16206,
chr6	25245145	25261635	NR_110863	0	-	25261635	25261635	0	3	548,229,284,	0,15430,16206,
chr6	45879359	45905334	NR_045674	0	-	45905334	45905334	0	5	1117,320,134,239,193,	0,2605,7312,8503,25782,
chr6	52529198	52533951	NR_024405	0	+	52533951	52533951	0	3	1019,130,2405,	0,1988,2348,
chr6	52529198	52533951	NR_024403	0	+	52533951	52533951	0	2	1019,2765,	0,1988,
chr6	53199257	53202415	NR_046241	0	-	53202415	53202415	0	1	3158,	0,
chr6	71998476	72011973	NM_024576	0	+	71998639	72011752	0	7	397,87,79,79,67,146,885,	0,4519,4759,7543,7721,7898,12612,
chr6	73677409	73677476	NR_036244	0	-	73677476	73677476	0	1	67,	0,
chr6	82455446	82462428	NM_017633	0	-	82459411	82461858	0	3	4742,589,281,	0,5860,6701,
chr6	83072922	83077133	NM_006670	0	+	83074678	83075941	0	3	334,263,2794,	0,440,1417,
chr6	83073960	83077133	NM_001166392	0	+	83074678	83075941	0	2	86,2794,	0,379,
chr6	86387011	86387086	NR_002743	0	-	86387086	86387086	0	1	75,	0,
chr6	86386724	86388451	NR_003038	0	-	86388451	86388451	0	6	185,69,81,79,53,40,	0,417,788,947,1129,1687,
chr6	86387306	86387377	NR_003044	0	-	86387377	86387377	0	1	71,	0,
chr6	106546736	106557814	NM_182907	0	+	106546960	106555361	0	5	233,253,1109,129,3029,	0,438,5963,7509,8049,
chr6	109802151	109804440	NM_001164313	0	-	109802227	109803229	0	2	1106,140,	0,2149,
chr6	109783718	109804440	NM_014797	0	-	109787053	109803229	0	7	4059,82,84,84,168,980,140,	0,5137,12883,13659,14247,18559,20582,
chr6	112574983	112575917	NM_001105208	0	-	112574989	112575352	0	2	510,257,	0,677,
chr6	112574983	112575917	NM_001105209	0	-	112574989	112575352	0	2	510,274,	0,660,
chr6	112668531	112672498	NM_001013734	0	+	112670910	112671702	0	3	78,129,1693,	0,1863,2274,
chr6	114178526	114184652	NM_002356	0	+	114178921	114181755	0	2	497,3794,	0,2332,
chr6	114189178	114194512	NR_038863	0	-	114194512	114194512	0	3	2330,66,354,	0,2655,4980,
chr6	118822535	118824996	NR_002730	0	+	118824996	118824996	0	1	2461,	0,
chr6	126660934	126670021	NM_001286524	0	+	126661419	126669638	0	3	656,114,410,	0,6416,8677,
chr6	126660934	126670021	NM_001286525	0	+	126661419	126669615	0	3	611,74,410,	0,6456,8677,
chr6	126660934	126670021	NM_001012507	0	+	126661419	126669638	0	3	611,114,410,	0,6416,8677,
chr6	131148544	131158276	NM_001195597	0	+	131148553	131156095	0	2	247,2267,	0,7465,
chr6	132269316	132272518	NM_001901	0	-	132270403	132272312	0	5	1384,212,252,223,272,	0,1772,2115,2593,2930,
chr6	134490383	134499010	NM_001143677	0	-	134491405	134498960	0	12	1190,90,156,96,124,113,132,84,105,76,76,210,	0,1580,1777,2391,2947,3416,3777,4028,4216,4759,5265,8417,
chr6	139349818	139364439	NM_021243	0	+	139355297	139364040	0	3	194,67,584,	0,5473,14037,
chr6	139693391	139695499	NM_001168388	0	-	139694268	139695081	0	2	1698,99,	0,2009,
chr6	139693391	139695350	NM_001168389	0	-	139694268	139695275	0	2	1698,82,	0,1877,
chr6	139693391	139695787	NM_006079	0	-	139694268	139695081	0	2	1698,238,	0,2158,
chr6	144324033	144329867	NR_002768	0	-	144329867	144329867	0	2	600,4394,	0,1440,
chr6	146119271	146135921	NM_032145	0	-	146121241	146127541	0	3	2174,2050,183,	0,6236,16467,
chr7	81380215	81399452	NM_001010934	0	-	81381427	81399287	0	5	1363,115,113,166,253,	0,6289,7792,11807,18984,
chr7	81372006	81399452	NM_001010931	0	-	81372257	81399287	0	8	259,119,121,143,115,113,166,253,	0,662,2309,9429,14498,16001,20016,27193,
chr7	81372006	81399452	NM_001010933	0	-	81372257	81399287	0	8	259,119,121,128,115,113,166,253,	0,662,2309,9429,14498,16001,20016,27193,
chr7	89783688	89794141	NM_012449	0	+	89789102	89794048	0	5	169,115,513,165,351,	0,5383,6430,7539,10102,
chr7	110731061	110765509	NM_001099660	0	+	110762828	110764955	0	4	499,107,82,3039,	0,6021,8875,31409,
chr7	110731061	110765509	NM_001099658	0	+	110762828	110764955	0	3	499,82,3039,	0,8875,31409,
chr7	110731061	110765509	NM_018334	0	+	110762828	110764955	0	2	499,3039,	0,31409,
chr7	12726910	12730558	NM_001195396	0	+	12727879	12728482	0	2	443,2765,	0,883,
chr7	12726910	12730558	NM_005738	0	+	12727879	12728482	0	2	443,2768,	0,880,
chr7	12726451	12730558	NM_001037164	0	+	12727879	12728482	0	2	217,2768,	0,1339,
chr7	12726451	12730558	NM_212460	0	+	12727879	12728482	0	2	217,2765,	0,1342,
chr7	16793350	16824161	NM_014399	0	+	16793592	16823116	0	6	305,168,81,114,114,1120,	0,22485,23316,24072,25277,29691,
chr7	19155090	19157295	NM_000474	0	-	19156335	19156944	0	2	664,1002,	0,1203,
chr7	19735084	19748660	NM_001002926	0	-	19737938	19748639	0	4	3266,209,142,275,	0,4610,9317,13301,
chr7	22602955	22613617	NR_038393	0	+	22613617	22613617	0	4	94,187,239,1914,	0,1629,8438,8748,
chr7	22896231	22896305	NR_003075	0	+	22896305	22896305	0	1	74,	0,
chr7	30329409	30329506	NR_030319	0	+	30329506	30329506	0	1	97,	0,
chr7	30329409	30329506	NR_037513	0	-	30329506	30329506	0	1	97,	0,
chr7	37960920	37991542	NM_001242948	0	+	37960967	37989998	0	3	133,209,1741,	0,27521,28881,
chr7	37960162	37991542	NM_001242946	0	+	37960541	37989805	0	2	648,1741,	0,29639,
chr7	37960162	37991542	NM_017549	0	+	37960541	37989998	0	3	648,209,1741,	0,28279,29639,
chr7	41728600	41742706	NM_002192	0	-	41729247	41739972	0	3	1540,531,104,	0,10984,14002,
chr7	41733545	41752792	NR_027119	0	+	41752792	41752792	0	3	141,185,1532,	0,16650,17715,
chr7	45951843	45960871	NM_000598	0	-	45954418	45960739	0	5	1590,141,120,227,535,	0,2560,4303,4968,8493,
chr7	45951843	45960871	NM_001013398	0	-	45954418	45960739	0	5	1590,141,120,227,553,	0,2560,4303,4968,8475,
chr7	77423044	77427747	NM_032936	0	-	77423288	77423690	0	2	696,177,	0,4526,
chr7	79083275	79096783	NR_038343	0	+	79096783	79096783	0	4	285,122,153,7932,	0,926,4887,5576,
chr7	79082272	79100524	NR_038346	0	+	79100524	79100524	0	4	235,69,153,426,	0,630,5890,17826,
chr7	79082272	79100524	NR_038345	0	+	79100524	79100524	0	4	235,153,86,426,	0,5890,17637,17826,
chr7	79083275	79100524	NR_038344	0	+	79100524	79100524	0	5	285,122,153,86,426,	0,926,4887,16634,16823,
chr7	89841173	89866992	NM_001244946	0	+	89854396	89866279	0	6	75,61,525,528,165,788,	0,416,13190,15111,18012,25031,
chr7	89840999	89866992	NM_152999	0	+	89854396	89861938	0	5	360,525,528,165,5342,	0,13364,15285,18186,20651,
chr7	89840999	89866992	NM_001244945	0	+	89854396	89866236	0	6	360,525,528,165,148,788,	0,13364,15285,18186,20651,25205,
chr7	89843133	89866992	NM_001040666	0	+	89854396	89866236	0	7	41,113,525,528,165,148,788,	0,2671,11230,13151,16052,18517,23071,
chr7	89841173	89866992	NM_001040665	0	+	89854396	89861938	0	6	75,61,525,528,165,5342,	0,416,13190,15111,18012,20477,
chr7	89840999	89866992	NM_001244944	0	+	89854396	89861938	0	6	360,113,525,528,165,5342,	0,4805,13364,15285,18186,20651,
chr7	90893782	90898132	NM_003505	0	+	90894195	90896139	0	1	4350,	0,
chr7	94285636	94299006	NM_001184961	0	+	94292766	94294994	0	2	256,6361,	0,7009,
chr7	94285636	94299006	NM_001184962	0	+	94292766	94293846	0	2	256,6361,	0,7009,
chr7	94285636	94299006	NM_015068	0	+	94292868	94294994	0	2	256,6361,	0,7009,
chr7	94285681	94299006	NM_001172438	0	+	94285898	94293846	0	2	222,6361,	0,6964,
chr7	94285681	94299006	NM_001172437	0	+	94285898	94294994	0	2	222,6361,	0,6964,
chr7	94285636	94299006	NM_001040152	0	+	94292868	94293846	0	2	256,6361,	0,7009,
chr7	112756772	112758637	NR_015442	0	-	112758637	112758637	0	3	890,94,55,	0,1350,1810,
chr7	112756772	112758637	NR_024412	0	-	112758637	112758637	0	3	890,94,143,	0,1350,1722,
chr7	121941447	121944565	NM_001160264	0	-	121942050	121944491	0	5	962,133,135,222,503,	0,1405,1783,2243,2615,
chr7	121943711	121950131	NR_036484	0	+	121950131	121950131	0	7	611,171,975,145,186,71,494,	0,915,1630,2858,3645,4829,5926,
chr7	121941447	121944565	NM_001024613	0	-	121942050	121944491	0	4	962,133,135,875,	0,1405,1783,2243,
chr8	17396285	17428077	NM_003046	0	+	17396333	17422655	0	12	146,398,156,166,134,223,137,103,206,167,109,5619,	0,4541,5674,9901,11524,12987,16169,19518,21551,23167,24826,26173,
chr8	17396285	17428077	NM_001164771	0	+	17396333	17422655	0	12	146,398,156,166,134,223,140,103,206,167,109,5619,	0,4541,5674,9901,11524,12987,15783,19518,21551,23167,24826,26173,
chr8	23699433	23712320	NM_003155	0	-	23702282	23712036	0	4	3120,212,143,402,	0,9399,10321,12485,
chr8	30239634	30242917	NR_046205	0	-	30242917	30242917	0	3	497,154,258,	0,1425,3025,
chr8	48649475	48650726	NM_005195	0	-	48649872	48650682	0	1	1251,	0,
chr8	57353512	57358593	NM_006211	0	-	57353830	57358512	0	2	984,219,	0,4862,
chr8	57353512	57359282	NM_001135690	0	-	57353830	57358512	0	4	984,141,56,155,	0,4862,5472,5615,
chr8	62627346	62627418	NR_039680	0	+	62627418	62627418	0	1	72,	0,
chr8	95261484	95274547	NM_181702	0	-	95262537	95272731	0	5	1331,205,77,340,115,	0,2762,3779,10916,12948,
chr8	95261484	95274547	NM_005261	0	-	95262537	95272731	0	5	1331,205,77,340,230,	0,2762,3779,10916,12833,
chr8	104145190	104153570	NR_027071	0	-	104153570	104153570	0	2	407,89,	0,8291,
chr8	107771710	107782472	NM_139166	0	-	107773264	107782418	0	2	2032,722,	0,10040,
chr8	122651585	122657564	NR_002835	0	+	122657564	122657564	0	4	823,257,148,1059,	0,1844,3238,4920,
chr8	128748314	128753680	NM_002467	0	+	128748839	128753204	0	3	555,772,1039,	0,2179,4327,
chr9	27245681	27282791	NR_026679	0	-	27282791	27282791	0	17	79,121,108,74,207,92,57,97,162,197,169,147,226,368,188,157,464,	0,1706,12728,13011,16146,17028,17525,22737,26243,28406,30098,31280,31867,32677,34744,35084,36646,
chr9	12693385	12710266	NM_000550	0	+	12693996	12709182	0	8	93,470,323,205,168,180,147,1290,	0,526,2129,5065,8885,11140,14611,15591,
chr9	13406378	13431328	NR_033863	0	-	13431328	13431328	0	3	2054,147,127,	0,10019,24823,
chr9	20411145	20411236	NR_039684	0	-	20411236	20411236	0	1	91,	0,
chr9	20502262	20502340	NR_039685	0	-	20502340	20502340	0	1	78,	0,
chr9	21967750	21975132	NM_001195132	0	-	21968723	21974826	0	4	491,197,307,456,	0,823,3150,6926,
chr9	21967750	21974826	NM_058197	0	-	21974475	21974826	0	3	491,307,424,	0,3150,6652,
chr9	21967750	21975132	NM_000077	0	-	21968227	21974826	0	3	491,307,456,	0,3150,6926,
chr9	22002901	22009312	NM_004936	0	-	22005985	22008952	0	2	3345,516,	0,5895,
chr9	22002901	22009312	NM_078487	0	-	22008715	22008952	0	2	3345,639,	0,5772,
chr9	21967137	21967753	NR_024274	0	+	21967753	21967753	0	1	616,	0,
chr9	22446839	22452472	NM_022160	0	+	22447064	22451910	0	2	892,1410,	0,4223,
chr9	27546542	27573491	NM_018325	0	-	27548233	27567118	0	11	1878,110,58,236,117,73,65,96,60,488,63,	0,2012,4105,10016,11946,13682,15040,15836,18986,20132,26886,
chr9	27546542	27573864	NM_001256054	0	-	27548233	27567118	0	11	1878,110,58,236,117,73,65,96,60,488,158,	0,2012,4105,10016,11946,13682,15040,15836,18986,20132,27164,
chr9	72434320	72435655	NR_038833	0	-	72435655	72435655	0	2	863,90,	0,1245,
chr9	86595636	86618987	NM_024945	0	+	86615901	86617779	0	3	283,89,3122,	0,18987,20229,
chr9	89559276	89562104	NM_002048	0	-	89560656	89561694	0	1	2828,	0,
chr9	91150015	91159462	NM_001161625	0	+	91150349	91159462	0	2	636,169,	0,9278,
chr9	91605777	91611057	NM_001142413	0	+	91605910	91606903	0	3	322,226,4291,	0,607,989,
chr9	91605777	91611057	NM_001001938	0	+	91605910	91606903	0	3	379,226,4291,	0,607,989,
chr9	102117621	102137539	NR_102270	0	-	102137539	102137539	0	10	263,125,178,112,145,148,137,603,402,120,	0,4045,4360,5048,11059,12321,14392,15514,18666,19798,
chr9	102117621	102137539	NR_102271	0	-	102137539	102137539	0	6	263,145,148,603,402,120,	0,11059,12321,15514,18666,19798,
chr9	108210314	108234420	NM_031919	0	+	108210501	108234379	0	4	202,96,132,236,	0,16202,20159,23870,
chr9	117663424	117692875	NM_001244	0	-	117666210	117692583	0	4	3181,72,43,487,	0,4683,16951,28964,
chr9	117655622	117692875	NM_001252290	0	-	117656358	117692583	0	5	822,99,72,43,487,	0,10884,12485,24753,36766,
chrX	11311532	11318881	NM_001142	0	+	11312908	11318732	0	6	56,66,48,42,426,155,	0,1364,3366,4823,5135,7194,
chrX	11311532	11318881	NM_182681	0	+	11312908	11318732	0	5	56,66,42,426,155,	0,1364,4823,5135,7194,
chrX	11311532	11318881	NM_182680	0	+	11312908	11318732	0	7	56,66,48,42,42,426,155,	0,1364,3366,4690,4823,5135,7194,
chrX	14024844	14048035	NM_017856	0	-	14027031	14039597	0	5	2444,457,48,170,140,	0,13352,14738,19326,23051,
chrX	14024844	14048035	NM_001042480	0	-	14027031	14039597	0	4	2444,457,48,140,	0,13352,14738,23051,
chrX	14024844	14048035	NM_001042479	0	-	14027031	14039597	0	5	2444,457,48,82,140,	0,13352,14738,19414,23051,
chrX	45364632	45382889	NR_104645	0	+	45382889	45382889	0	3	78,99,2037,	0,5109,16220,
chrX	45364632	45386484	NR_104644	0	+	45386484	45386484	0	4	78,99,241,2506,	0,5109,16220,19346,
chrX	45606420	45606530	NR_029636	0	-	45606530	45606530	0	1	110,	0,
chrX	45605584	45605694	NR_029635	0	-	45605694	45605694	0	1	110,	0,
chrX	45590576	45591246	NR_102268	0	+	45591246	45591246	0	1	670,	0,
chrX	109763539	109766249	NR_002718	0	+	109766249	109766249	0	1	2710,	0,
chrX	114058016	114058127	NR_029955	0	+	114058127	114058127	0	1	111,	0,
chrX	120006451	120009779	NM_001145718	0	-	120007749	120009524	0	3	143,156,1030,	0,1267,2298,
chrX	120116320	120119638	NM_001080146	0	-	120117629	120119383	0	3	140,156,997,	0,1278,2321,
chrX	120116320	120119638	NM_001080141	0	-	120117629	120119383	0	3	140,156,997,	0,1278,2321,
chrX	122318095	122338533	NM_001256743	0	+	122318387	122338270	0	4	401,159,146,283,	0,1588,18392,20155,
chr10	4692376	4720262	NR_024475	0	-	4720262	4720262	0	4	1019,125,228,22,	0,7416,9268,27864,
chr10	91087575	91100725	NM_001549	0	+	91087830	91099885	0	2	260,2308,	0,10842,
chr10	90562486	90580303	NM_001128215	0	+	90562653	90580258	0	9	314,118,199,110,137,147,72,72,315,	0,5568,10367,11800,12358,12627,14086,15095,17502,
chr10	91092235	91100725	NM_001289759	0	+	91098568	91099885	0	3	149,122,2308,	0,4942,6182,
chr10	91087575	91100725	NM_001289758	0	+	91098568	91099885	0	3	260,118,2308,	0,9606,10842,
chr10	91092235	91100725	NM_001031683	0	+	91092379	91099885	0	2	149,2308,	0,6182,
chr10	4698347	4704606	NR_015425	0	+	4704606	4704606	0	3	165,130,716,	0,3826,5543,
chr10	5005453	5020158	NM_001353	0	+	5005636	5019934	0	9	267,168,117,78,123,110,166,83,267,	0,2652,3665,5047,5560,8939,9322,12589,14438,
chr10	5136567	5140368	NM_001253909	0	+	5136636	5139790	0	3	153,168,743,	0,2034,3058,
chr10	5136567	5149878	NM_003739	0	+	5136636	5149695	0	9	153,168,117,78,123,110,166,83,226,	0,2034,3058,4426,4951,7725,8109,11219,13085,
chr10	10826401	10836877	NR_027082	0	-	10836877	10836877	0	4	231,91,154,217,	0,2206,7933,10259,
chr10	23605519	23633772	NM_153714	0	-	23607838	23633706	0	5	2328,75,144,121,275,	0,4150,5803,16471,27978,
chr10	23728197	23731310	NM_001145373	0	+	23728386	23729832	0	1	3113,	0,
chr10	30981202	31005942	NR_036438	0	+	31005942	31005942	0	10	24,156,137,399,176,145,277,156,126,87,	0,3648,5102,5843,7813,11248,12139,17024,20284,24653,
chr10	31605456	31608024	NR_024284	0	-	31608024	31608024	0	2	2013,200,	0,2368,
chr10	35927176	35930362	NM_031866	0	-	35928272	35930357	0	1	3186,	0,
chr10	35930099	35930180	NR_039831	0	-	35930180	35930180	0	1	81,	0,
chr10	49609654	49647402	NM_002750	0	+	49609703	49642938	0	11	171,130,59,139,166,72,183,125,64,78,4481,	0,3240,8267,8418,18543,22476,24276,24768,25468,29581,33267,
chr10	49609654	49647402	NM_139049	0	+	49609703	49643072	0	11	171,130,59,139,166,72,183,125,64,78,4476,	0,3240,8267,8418,18543,22476,24276,24768,25468,29581,33272,
chr10	49609654	49647402	NM_139046	0	+	49609703	49642938	0	11	171,130,59,139,166,72,183,125,64,78,4481,	0,3240,8267,8418,18543,22902,24276,24768,25468,29581,33267,
chr10	49609654	49647402	NM_001278548	0	+	49609703	49642938	0	10	171,130,59,139,166,27,125,64,78,4481,	0,3240,8267,8418,18543,24432,24768,25468,29581,33267,
chr10	54074040	54077417	NM_012242	0	+	54074194	54076567	0	4	397,163,141,1104,	0,642,2014,2273,
chr10	54056607	54073888	NR_038277	0	-	54073888	54073888	0	6	1066,326,140,138,88,495,	0,3665,4413,12552,16550,16786,
chr10	77162811	77168740	NR_110299	0	+	77168740	77168740	0	2	298,1728,	0,4201,
chr10	77161285	77168740	NR_024421	0	+	77168740	77168740	0	2	734,1728,	0,5727,
chr10	77163513	77168740	NR_024422	0	+	77168740	77168740	0	2	302,1728,	0,3499,
chr10	77163922	77168740	NR_110302	0	+	77168740	77168740	0	2	120,1728,	0,3090,
chr10	77162654	77168740	NR_110301	0	+	77168740	77168740	0	2	187,1728,	0,4358,
chr10	77163634	77168740	NR_110300	0	+	77168740	77168740	0	2	70,1728,	0,3378,
chr10	81315607	81320163	NM_001098668	0	-	81316964	81319239	0	6	1734,78,120,195,30,44,	0,2200,3034,3460,4117,4512,
chr10	89263637	89263711	NR_039825	0	+	89263711	89263711	0	1	74,	0,
chr10	90424145	90438572	NM_004190	0	+	90427054	90438438	0	10	103,116,118,199,110,137,147,72,72,371,	0,2898,3180,4169,5448,7440,9199,11197,11820,14056,
chr10	90424145	90438572	NM_001198829	0	+	90425297	90438438	0	11	103,81,116,118,199,110,137,147,72,72,371,	0,1090,2898,3180,4169,5448,7440,9199,11197,11820,14056,
chr10	90424145	90438572	NM_001198828	0	+	90427054	90438438	0	10	103,116,118,100,110,137,147,72,72,371,	0,2898,3180,4268,5448,7440,9199,11197,11820,14056,
chr10	90424145	90438572	NM_001198830	0	+	90425297	90438438	0	11	103,81,116,118,100,110,137,147,72,72,371,	0,1090,2898,3180,4268,5448,7440,9199,11197,11820,14056,
chr10	90965693	90967071	NM_003956	0	-	90966230	90967049	0	1	1378,	0,
chr10	91451056	91457685	NR_026835	0	-	91457685	91457685	0	2	3503,159,	0,6470,
chr10	92671856	92681032	NM_014391	0	-	92672622	92680784	0	9	877,99,99,99,99,108,138,180,275,	0,3443,3682,4071,5632,6765,7031,8069,8901,
chr10	93388196	93392858	NM_005398	0	-	93389683	93392726	0	2	2427,146,	0,4516,
chr11	111126706	111156972	NM_198498	0	+	111152158	111156779	0	4	111,43,302,595,	0,25416,28094,29671,
chr11	5220964	5221930	NM_001004760	0	-	5220964	5221930	0	1	966,	0,
chr11	7870597	7871118	NR_027711	0	+	7871118	7871118	0	1	521,	0,
chr11	8008866	8017719	NM_003754	0	+	8008899	8017569	0	8	397,71,80,138,92,137,114,228,	0,4461,4764,5567,7106,7662,7934,8625,
chr11	9776316	9781080	NR_033972	0	-	9781080	9781080	0	3	2129,77,105,	0,2997,4659,
chr11	27015627	27018632	NM_203371	0	+	27016073	27016709	0	1	3005,	0,
chr11	27360060	27384795	NM_030771	0	-	27360367	27384741	0	6	522,142,159,108,139,413,	0,2182,2878,11818,18889,24322,
chr11	27370418	27384795	NM_080654	0	-	27371794	27384741	0	3	1568,139,413,	0,8531,13964,
chr11	32605312	32624037	NM_006360	0	+	32605433	32623945	0	11	163,133,139,124,95,84,100,82,144,61,213,	0,3245,4827,5245,5780,10099,11147,12199,16922,17995,18512,
chr11	35639734	35642421	NM_014344	0	+	35640184	35641498	0	1	2687,	0,
chr11	85405264	85425791	NM_032379	0	-	85406237	85425491	0	9	1119,206,100,79,171,103,170,120,336,	0,1961,3757,6293,10636,13207,15109,16891,20191,
chr11	96085928	96123083	NM_024725	0	-	96086809	96117911	0	10	950,186,171,125,93,205,800,40,84,76,	0,6228,12215,18248,20610,30504,31197,33489,34765,37079,
chr11	101761404	101787253	NM_178127	0	-	101762009	101778640	0	9	925,186,121,101,94,104,145,188,504,	0,4205,9756,11947,14140,15070,16429,17140,25345,
chr11	102660640	102668966	NM_002421	0	-	102661142	102668823	0	10	612,104,163,134,118,156,126,149,245,248,	0,793,1423,2695,5264,5542,6754,7104,7346,8078,
chr11	102660640	102668966	NM_001145938	0	-	102661142	102668138	0	10	612,104,163,134,118,156,126,149,204,137,	0,793,1423,2695,5264,5542,6754,7104,7346,8189,
chr11	102813720	102826463	NM_002427	0	-	102814994	102826434	0	10	1375,104,160,134,118,162,126,149,242,149,	0,2654,4899,6033,7118,9020,11164,11466,12260,12594,
chr11	105948291	105969419	NM_015423	0	+	105948437	105967634	0	6	329,226,122,162,72,1950,	0,1902,12992,13751,17018,19178,
chr11	108342832	108369159	NM_153705	0	-	108345553	108369093	0	8	2847,105,195,197,217,284,198,268,	0,5501,7195,9074,9900,14051,18864,26059,
chr12	58325231	58329947	NR_038269	0	-	58329947	58329947	0	3	289,84,326,	0,4021,4390,
chr12	92534053	92539673	NM_001731	0	-	92537855	92539311	0	2	4170,510,	0,5110,
chr12	10269375	10282868	NM_022570	0	-	10271056	10282681	0	5	1814,119,152,99,290,	0,6468,8520,10970,13203,
chr12	10269375	10282868	NM_197949	0	-	10271111	10282681	0	4	1814,152,99,290,	0,8520,10970,13203,
chr12	10269375	10282868	NM_197948	0	-	10271111	10282681	0	5	1814,152,138,99,290,	0,8520,9794,10970,13203,
chr12	10269375	10282868	NM_197947	0	-	10271056	10282681	0	6	1814,119,152,138,99,290,	0,6468,8520,9794,10970,13203,
chr12	10269375	10282868	NM_197950	0	-	10271056	10282681	0	4	1814,119,152,290,	0,6468,8520,13203,
chr12	10279921	10282868	NM_197954	0	-	10280009	10282681	0	3	120,99,290,	0,424,2657,
chr12	10568182	10573194	NM_007333	0	-	10568206	10573149	0	6	211,101,155,45,99,232,	0,1083,2760,3460,4282,4780,
chr12	10564913	10573194	NM_002261	0	-	10565170	10573149	0	7	302,91,101,155,45,99,232,	0,3389,4352,6029,6729,7551,8049,
chr12	10559982	10562356	NM_013431	0	-	10560251	10562174	0	4	406,54,99,369,	0,945,1528,2005,
chr12	10583205	10588592	NM_002260	0	-	10583715	10588585	0	6	622,101,152,45,99,194,	0,1499,3184,3879,4705,5193,
chr12	11213963	11214893	NM_176887	0	-	11213963	11214893	0	1	930,	0,
chr12	21654698	21671337	NM_016072	0	+	21654857	21668641	0	5	184,92,179,82,2735,	0,5120,6618,10530,13904,
chr12	22199109	22218606	NM_018686	0	+	22199237	22218245	0	8	388,143,156,134,95,172,154,552,	0,8973,9279,12391,14656,15105,16105,18945,
chr12	27933186	27955973	NM_020782	0	+	27933263	27951099	0	3	949,194,5326,	0,11454,17461,
chr12	46119502	46121704	NR_028408	0	-	46121704	46121704	0	1	2202,	0,
chr12	47470382	47473734	NM_001143668	0	-	47471216	47472785	0	3	2466,102,490,	0,2547,2862,
chr12	47469489	47473734	NM_181847	0	-	47471216	47472785	0	2	3359,490,	0,3755,
chr12	51818593	51834963	NR_047672	0	+	51834963	51834963	0	3	226,82,201,	0,15898,16169,
chr12	54329111	54333427	NR_047507	0	-	54333427	54333427	0	3	1042,193,173,	0,1837,4143,
chr12	58335444	58351052	NM_033276	0	+	58335484	58350673	0	6	227,46,82,138,84,583,	0,3966,5333,10096,11944,15025,
chr12	62654139	62654235	NR_106740	0	+	62654235	62654235	0	1	96,	0,
chr12	68042511	68056444	NM_006482	0	+	68042913	68052493	0	3	451,149,5559,	0,1065,8374,
chr12	68042511	68056444	NM_003583	0	+	68050906	68052493	0	2	451,5559,	0,8374,
chr12	68688345	68726161	NM_017440	0	-	68689033	68726025	0	14	801,60,253,110,110,318,176,100,104,168,135,365,115,154,	0,2357,8054,18877,19078,20382,21512,26781,26959,28507,30875,32091,36541,37662,
chr12	68688345	68726161	NM_001205028	0	-	68689033	68726025	0	14	801,60,253,110,110,318,176,30,100,104,168,365,115,154,	0,2357,8054,18877,19078,20382,21512,22015,26781,26959,28507,32091,36541,37662,
chr12	69742133	69748013	NM_000239	0	+	69742188	69746999	0	4	191,165,79,1081,	0,1754,3866,4799,
chr12	76419226	76425556	NM_007350	0	-	76424315	76425521	0	2	4646,1267,	0,5063,
chr12	76738265	76742222	NM_024685	0	-	76739592	76742138	0	2	3302,281,	0,3676,
chr12	85408093	85430055	NM_001100917	0	-	85408265	85423724	0	9	241,84,144,111,75,125,73,93,74,	0,1573,3141,5311,9010,13583,15403,15565,21888,
chr12	86198330	86230318	NM_005447	0	-	86198479	86229979	0	2	1410,386,	0,31602,
chr12	89404902	89413469	NR_038385	0	-	89413469	89413469	0	3	2192,177,140,	0,3566,8427,
chr12	89741601	89746636	NM_001946	0	-	89743030	89745816	0	3	1737,438,1220,	0,2763,3815,
chr12	89741601	89746636	NM_022652	0	-	89743030	89745816	0	2	1737,1220,	0,3815,
chr12	90102731	90105729	NR_028138	0	+	90105729	90105729	0	1	2998,	0,
chr12	91345991	91348953	NM_152638	0	-	91347298	91348519	0	1	2962,	0,
chr12	93130264	93165868	NM_001004330	0	+	93131294	93163971	0	12	89,144,96,102,114,175,116,94,80,154,98,2005,	0,889,4364,5002,8989,17601,19336,19809,25263,27552,32494,33599,
chr12	93963597	93970521	NM_003877	0	+	93966673	93968955	0	3	377,352,2024,	0,2863,4900,
chr12	93959403	93965174	NR_038263	0	-	93965174	93965174	0	4	117,227,96,134,	0,1116,1436,5637,
chr12	93964756	93970521	NM_001270468	0	+	93966673	93968955	0	3	236,352,2024,	0,1704,3741,
chr12	93964174	93970521	NM_001270467	0	+	93966673	93968955	0	3	267,352,2024,	0,2286,4323,
chr12	93965456	93970521	NM_001270469	0	+	93966673	93968955	0	3	234,352,2024,	0,1004,3041,
chr12	93965456	93970521	NM_001270470	0	+	93966673	93968955	0	3	506,352,2024,	0,1004,3041,
chr12	93966301	93970521	NM_001270471	0	+	93966673	93968955	0	2	511,2024,	0,2196,
chr13	31456698	31457532	NR_103813	0	+	31457532	31457532	0	2	98,302,	0,532,
chr13	20796100	20806534	NM_001110220	0	-	20796833	20797619	0	4	1534,170,124,202,	0,7618,9420,10232,
chr13	20796100	20806534	NM_001110219	0	-	20796833	20797619	0	5	1534,170,110,124,202,	0,7618,8736,9420,10232,
chr13	20796100	20806534	NM_001110221	0	-	20796833	20797619	0	3	1534,170,202,	0,7618,10232,
chr13	22245214	22278640	NM_002010	0	+	22246051	22275574	0	3	1114,104,3312,	0,9966,30114,
chr13	32598195	32605776	NR_103839	0	-	32605776	32605776	0	4	2038,51,92,189,	0,3144,3516,7392,
chr13	33851690	33855471	NR_046693	0	+	33855471	33855471	0	3	143,196,306,	0,1907,3475,
chr13	36047925	36050832	NM_005584	0	-	36049195	36050275	0	1	2907,	0,
chr13	41384901	41384997	NR_030352	0	+	41384997	41384997	0	1	96,	0,
chr13	45006278	45011390	NM_001243797	0	-	45008761	45010182	0	3	2741,52,79,	0,3901,5033,
chr13	45006278	45011060	NM_006022	0	-	45008761	45010764	0	3	2741,52,421,	0,3901,4361,
chr13	47345390	47371367	NM_001984	0	-	47345550	47365548	0	10	241,168,99,120,125,99,89,75,48,128,	0,6200,8679,10240,11411,12996,15765,20090,22141,25849,
chr13	52023619	52027275	NM_001039938	0	-	52025151	52026661	0	3	1691,78,725,	0,2494,2931,
chr13	52027480	52028851	NR_103812	0	+	52028851	52028851	0	2	74,713,	0,658,
chr13	52126724	52126803	NR_039852	0	+	52126803	52126803	0	1	79,	0,
chr13	60587436	60618490	NR_051994	0	+	60618490	60618490	0	4	69,88,109,161,	0,7618,29378,30893,
chr13	60587436	60618490	NR_051993	0	+	60618490	60618490	0	3	69,109,161,	0,29378,30893,
chr13	60586851	60618490	NR_046539	0	+	60618490	60618490	0	4	141,88,109,161,	0,8203,29963,31478,
chr13	60586851	60618490	NR_109838	0	+	60618490	60618490	0	5	141,88,119,109,161,	0,8203,12023,29963,31478,
chr13	76099354	76123575	NM_001287394	0	-	76100724	76104375	0	3	1421,153,117,	0,4895,24104,
chr13	76445173	76457948	NM_001257995	0	+	76445262	76457238	0	4	206,78,121,763,	0,2619,2814,12012,
chr13	77454303	77460540	NM_138444	0	-	77459305	77460283	0	1	6237,	0,
chr13	80910111	80915086	NM_005842	0	-	80910892	80911840	0	2	1780,330,	0,4645,
chr14	59104756	59115038	NM_016651	0	+	59104920	59113852	0	4	509,133,156,3063,	0,2697,3553,7219,
chr14	59105554	59115038	NR_046095	0	+	59115038	59115038	0	4	426,133,156,2952,	0,1899,2755,6532,
chr14	59104756	59115038	NM_001079520	0	+	59104920	59113852	0	4	509,133,156,2952,	0,2697,3553,7330,
chr14	59100785	59115038	NR_046093	0	+	59115038	59115038	0	4	118,133,156,2952,	0,6668,7524,11301,
chr14	31915242	31926680	NM_080664	0	-	31917334	31926599	0	3	2418,70,192,	0,7238,11246,
chr14	32544624	32545905	NR_027263	0	-	32545905	32545905	0	1	1281,	0,
chr14	52116235	52118462	NR_037676	0	-	52118462	52118462	0	1	2227,	0,
chr14	56042874	56046810	NR_027123	0	-	56046810	56046810	0	3	1223,132,157,	0,2449,3779,
chr14	61438166	61447782	NM_020810	0	-	61441826	61447691	0	5	3746,652,125,656,102,	0,4026,6065,7782,9514,
chr14	62147758	62162541	NR_047116	0	-	62162541	62162541	0	2	535,117,	0,14666,
chr14	65877310	65879335	NR_024334	0	-	65879335	65879335	0	1	2025,	0,
chr14	101393678	101393749	NR_003230	0	+	101393749	101393749	0	1	71,	0,
chr14	101391157	101391227	NR_003229	0	+	101391227	101391227	0	1	70,	0,
chr14	101491900	101491988	NR_031713	0	+	101491988	101491988	0	1	88,	0,
chr14	101492068	101492154	NR_029890	0	+	101492154	101492154	0	1	86,	0,
chr14	101491353	101491414	NR_029872	0	+	101491414	101491414	0	1	61,	0,
chr14	101488402	101488469	NR_029871	0	+	101488469	101488469	0	1	67,	0,
chr14	101498323	101498401	NR_030619	0	+	101498401	101498401	0	1	78,	0,
chr14	101496388	101496466	NR_036132	0	+	101496466	101496466	0	1	78,	0,
chr14	101489661	101489757	NR_030389	0	+	101489757	101489757	0	1	96,	0,
chr14	101490130	101490193	NR_029841	0	+	101490193	101490193	0	1	63,	0,
chr14	101493436	101493520	NR_029968	0	+	101493520	101493520	0	1	84,	0,
chr14	101493121	101493201	NR_029967	0	+	101493201	101493201	0	1	80,	0,
chr14	101495970	101496051	NR_030174	0	+	101496051	101496051	0	1	81,	0,
chr14	101492356	101492444	NR_030406	0	+	101492444	101492444	0	1	88,	0,
chr15	56989952	57026284	NM_001288589	0	-	56993034	56999307	0	6	3318,66,147,69,44,629,	0,3418,6366,9327,9508,35703,
chr15	56989952	57026284	NM_001002844	0	-	56993034	56999307	0	6	3318,66,147,62,44,629,	0,3418,6366,9327,9508,35703,
chr15	96833672	96870590	NR_102744	0	-	96870590	96870590	0	2	340,163,	0,36755,
chr15	33010204	33026870	NM_001191323	0	+	33022891	33023446	0	3	158,115,3742,	0,12686,12924,
chr15	33010204	33026870	NM_001191322	0	+	33022891	33023446	0	3	158,28,3742,	0,12686,12924,
chr15	33010204	33026870	NM_013372	0	+	33022891	33023446	0	2	158,3980,	0,12686,
chr15	33010301	33011066	NR_109767	0	-	33011066	33011066	0	2	264,321,	0,444,
chr15	37156643	37178734	NR_024264	0	-	37178734	37178734	0	7	2204,96,97,102,172,203,113,	0,4301,11917,15319,17054,17887,21978,
chr15	57178367	57210697	NR_015419	0	-	57210697	57210697	0	4	1755,154,148,960,	0,3844,30895,31370,
chr15	62359175	62363116	NM_207322	0	+	62359812	62360922	0	2	112,3333,	0,608,
chr15	69373189	69388163	NR_026949	0	+	69388163	69388163	0	4	527,200,676,1123,	0,10065,10842,13851,
chr15	71402582	71407839	NM_001102658	0	-	71403489	71404621	0	4	1183,147,129,372,	0,1904,3391,4885,
chr15	77516249	77517746	NR_026813	0	-	77517746	77517746	0	1	1497,	0,
chr15	80873443	80873580	NR_049837	0	+	80873580	80873580	0	1	137,	0,
chr15	88120159	88122917	NR_026869	0	+	88122917	88122917	0	3	119,55,1612,	0,781,1146,
chr16	82181766	82203829	NM_005792	0	-	82182335	82203780	0	5	702,95,91,113,100,	0,1147,3262,15920,21963,
chr16	54317211	54320378	NM_024336	0	-	54317597	54319962	0	4	441,67,1117,683,	0,946,1197,2484,
chr16	77756388	77776157	NM_001105663	0	+	77756479	77775847	0	4	126,154,159,679,	0,2939,13336,19090,
chr16	77756388	77776157	NM_001243661	0	+	77756479	77775847	0	3	126,154,679,	0,2939,19090,
chr16	77756388	77776157	NM_001243660	0	+	77756479	77775847	0	4	126,154,114,679,	0,2939,12902,19090,
chr16	77756388	77776157	NM_001243657	0	+	77756479	77775549	0	5	126,154,159,94,679,	0,2939,13336,14158,19090,
chr17	14207056	14209062	NR_026880	0	+	14209062	14209062	0	1	2006,	0,
chr17	16524047	16557167	NM_020787	0	-	16525601	16553058	0	6	3776,96,127,66,89,90,	0,13128,13896,26595,28924,33030,
chr17	33762114	33775856	NM_144682	0	-	33767613	33772699	0	6	6271,724,132,1079,147,116,	0,6467,8693,9519,12172,13626,
chr17	39471168	39471947	NM_031964	0	-	39471584	39471902	0	1	779,	0,
chr17	59667793	59668563	NM_199290	0	-	59667893	59668541	0	1	770,	0,
chr17	70117160	70122560	NM_000346	0	+	70117532	70120528	0	3	803,254,2877,	0,1699,2523,
chr18	51884286	51908405	NR_110234	0	+	51908405	51908405	0	6	58,151,103,132,71,3862,	0,4854,7802,14549,16297,20257,
chr18	51886897	51908405	NM_001288982	0	+	51886942	51904616	0	7	328,249,151,103,132,71,3862,	0,1115,2243,5191,11938,13686,17646,
chr18	51884286	51908405	NM_001288981	0	+	51886942	51904616	0	9	58,30,329,789,151,103,132,71,3862,	0,924,2610,3726,4854,7802,14549,16297,20257,
chr18	51884286	51908405	NM_001288980	0	+	51886942	51904616	0	9	159,97,329,789,151,103,132,71,3862,	0,857,2610,3726,4854,7802,14549,16297,20257,
chr18	51885143	51908405	NM_173529	0	+	51886942	51904616	0	8	97,329,306,151,103,132,71,3862,	0,1753,2869,3997,6945,13692,15440,19400,
chr18	3466247	3478976	NR_110429	0	+	3478976	3478976	0	3	108,170,223,	0,877,12506,
chr18	3466247	3478976	NR_110428	0	+	3478976	3478976	0	3	108,144,223,	0,877,12506,
chr18	20513311	20513401	NR_039895	0	+	20513401	20513401	0	1	90,	0,
chr18	51795848	51824604	NM_007195	0	+	51795916	51820837	0	10	183,126,165,153,237,179,92,131,206,4586,	0,1881,4447,8224,11188,13358,14443,17802,22354,24170,
chr18	61254533	61266433	NM_012397	0	+	61255901	61264597	0	8	151,182,60,129,118,143,156,2241,	0,1351,2356,5048,5554,7055,7729,9659,
chr18	61616587	61627645	NM_001123366	0	+	61620689	61627589	0	4	47,174,150,254,	0,4000,5054,10804,
chr19	43511808	43530631	NM_203287	0	-	43514149	43530524	0	5	454,84,255,279,171,	0,2301,7459,11113,18652,
chr19	43511808	43530631	NM_002785	0	-	43514149	43530524	0	6	386,84,255,279,366,171,	0,2301,7459,11113,17034,18652,
chr19	43511808	43530631	NM_001113410	0	-	43514149	43530524	0	5	386,84,255,279,171,	0,2301,7459,11113,18652,
chr19	43428283	43441330	NR_073194	0	-	43441330	43441330	0	6	693,255,279,279,366,166,	0,1641,2306,5310,11272,12881,
chr19	43407767	43422076	NM_002782	0	-	43407805	43421944	0	6	106,255,279,279,363,196,	0,3306,3960,6964,12509,14113,
chr19	43428283	43441330	NM_001206650	0	-	43428959	43441228	0	5	693,255,279,279,166,	0,1641,2306,5310,12881,
chr19	43428283	43441330	NM_002783	0	-	43428959	43441228	0	6	693,255,279,279,366,166,	0,1641,2306,5310,11272,12881,
chr19	43406233	43422076	NM_001031850	0	-	43406563	43421944	0	6	365,255,279,279,363,196,	0,4840,5494,8498,14043,15647,
chr19	43428283	43441330	NM_001290042	0	-	43428959	43433759	0	6	693,255,279,279,366,166,	0,1641,2306,5310,11272,12881,
chr19	43671894	43690688	NM_001130014	0	-	43674246	43690557	0	6	393,84,255,279,366,195,	0,2312,7472,8127,17039,18599,
chr19	43671894	43690688	NM_002781	0	-	43674246	43690557	0	6	461,84,255,279,366,195,	0,2312,7472,8127,17039,18599,
chr20	4201277	4229659	NM_000678	0	-	4202169	4229604	0	2	1500,1166,	0,27216,
chr20	5918478	5931204	NM_015939	0	-	5919180	5931051	0	11	894,87,103,86,359,125,84,92,110,128,281,	0,3220,3410,4118,4595,5726,6115,6329,6972,8573,12445,
chr20	5918478	5931204	NM_001281467	0	-	5919180	5924625	0	10	894,87,103,86,359,125,84,92,128,281,	0,3220,3410,4118,4595,5726,6115,6329,8573,12445,
chr20	52769987	52790516	NM_001128915	0	-	52773717	52790118	0	11	1313,121,79,167,146,112,92,97,94,191,656,	0,3720,4637,5508,9268,11003,12293,16143,18128,19460,19873,
chr20	52769987	52790516	NM_000782	0	-	52773717	52790118	0	12	1313,121,198,79,167,146,112,92,97,94,191,656,	0,3720,3939,4637,5508,9268,11003,12293,16143,18128,19460,19873,
chr21	30517879	30548210	NM_001286624	0	+	30532294	30547213	0	4	149,62,116,1178,	0,3630,14382,29153,
chr21	17962556	17962645	NR_029694	0	+	17962645	17962645	0	1	89,	0,
chr21	26934456	26947480	NR_001458	0	+	26947480	26947480	0	3	113,85,1276,	0,7692,11748,
chr21	30248385	30257695	NM_013240	0	-	30248706	30257667	0	6	428,142,84,91,87,162,	0,2128,3806,6096,6921,9148,
chr21	30244512	30257695	NR_047510	0	-	30257695	30257695	0	7	549,180,142,84,91,87,162,	0,4121,6001,7679,9969,10794,13021,
chr21	30248385	30257695	NM_182749	0	-	30248706	30257667	0	5	428,142,91,87,162,	0,2128,6096,6921,9148,
chr21	30449791	30482112	NM_001286623	0	+	30458181	30481365	0	7	243,157,105,76,94,143,752,	0,3081,8342,14030,14197,14968,31569,
chr21	36410232	36411723	NR_026812	0	-	36411723	36411723	0	1	1491,	0,
chr21	40110878	40124181	NR_027067	0	-	40124181	40124181	0	4	375,99,118,51,	0,1361,7344,13252,
chr21	40977533	40984749	NR_026543	0	-	40984749	40984749	0	3	741,83,526,	0,3976,6690,

## Sheet: Tab9 Dec. boun. genes in LT
Table 9. Genes localized in decreased H3K9me2 boundaries in HMC-LT
chromosome	chromStart	chromEnd	name	score	strand	thickStart	thickEnd	itemRgb	blockCount	blockSize	blockStart
chr1	93307716	93342707	NM_001252271	0	-	93308939	93341966	0	5	2036,177,108,135,190,	0,5023,8688,34136,34801,
chr1	186640943	186649559	NM_000963	0	-	186643484	186649422	0	10	2951,148,287,247,84,182,144,144,117,189,	0,3437,4086,4655,5021,5837,6449,7246,7510,8427,
chr1	67218139	67244730	NM_152665	0	+	67220341	67243137	0	5	128,122,92,125,1797,	0,2199,17930,23822,24794,
chr1	167885912	167906307	NM_015415	0	-	167887560	167905079	0	6	1685,112,85,41,166,65,	0,3304,3872,7822,19058,20330,
chr1	167885912	167905439	NR_026550	0	-	167905439	167905439	0	5	1685,112,85,41,469,	0,3304,3872,7822,19058,
chr1	167885912	167906307	NM_001143674	0	-	167887560	167905079	0	6	1685,112,85,41,166,131,	0,3304,3872,7822,19058,20264,
chr1	169075946	169101960	NM_001677	0	+	169076067	169100793	0	6	218,129,156,185,81,1431,	0,4661,18175,20515,23301,24583,
chr1	177975274	178007142	NR_037167	0	-	178007142	178007142	0	10	2010,229,83,101,110,66,59,97,108,111,	0,16300,18264,20015,25411,26290,26887,28565,31554,31757,
chr1	12776117	12788726	NM_001103169	0	+	12776343	12785963	0	3	230,64,3538,	0,4767,9071,
chr1	12776117	12788726	NM_001103170	0	+	12779479	12785963	0	4	230,217,64,3538,	0,3359,4767,9071,
chr1	65886398	65901690	NM_001198681	0	+	65887099	65897602	0	5	25,132,76,187,4205,	0,612,4587,9146,11087,
chr1	65886130	65901690	NM_017526	0	+	65886407	65897602	0	4	293,76,187,4205,	0,4855,9414,11355,
chr1	78470635	78482995	NM_007034	0	+	78470794	78481931	0	3	370,569,1298,	0,8099,11062,
chr1	79115476	79129763	NM_006417	0	+	79115880	79129496	0	9	114,467,37,196,150,172,101,175,314,	0,394,4451,5222,5570,9520,10762,12912,13973,
chr1	86046443	86049648	NM_001554	0	+	86046667	86048725	0	5	287,214,357,209,1226,	0,604,1167,1655,1979,
chr1	90090407	90098453	NR_033981	0	-	90098453	90098453	0	3	357,194,238,	0,7167,7808,
chr1	98511625	98511727	NR_029679	0	-	98511727	98511727	0	1	102,	0,
chr1	98510798	98510907	NR_039604	0	-	98510907	98510907	0	1	109,	0,
chr1	101092605	101112560	NR_038914	0	-	101112560	101112560	0	5	253,118,284,66,102,	0,1775,13439,18120,19853,
chr1	161632904	161648444	NM_004001	0	+	161633031	161647343	0	8	239,21,258,255,114,57,38,1179,	0,7137,8277,9860,10845,12142,14213,14361,
chr1	161632904	161648444	NM_001190828	0	+	161633031	161647343	0	7	239,258,255,114,57,38,1179,	0,8277,9860,10845,12142,14213,14361,
chr1	161653494	161655042	NR_002595	0	-	161655042	161655042	0	1	1548,	0,
chr1	161692442	161697933	NM_001288830	0	+	161692462	161697273	0	5	51,255,267,146,897,	0,714,3168,4195,4594,
chr1	161692442	161697933	NM_001288832	0	+	161692462	161697103	0	5	51,255,267,187,897,	0,714,3168,4154,4594,
chr1	161632904	161648444	NM_001002273	0	+	161633031	161647343	0	7	239,21,255,255,114,38,1179,	0,7137,8280,9860,10845,14213,14361,
chr1	161692442	161697933	NM_001288831	0	+	161692462	161697103	0	6	51,21,255,267,187,897,	0,336,714,3168,4154,4594,
chr1	161692442	161697933	NM_001288829	0	+	161692462	161697273	0	6	51,21,255,267,146,897,	0,336,714,3168,4195,4594,
chr1	161632904	161648444	NM_001002275	0	+	161633031	161647343	0	8	239,21,255,255,114,57,38,1179,	0,7137,8280,9860,10845,12142,14213,14361,
chr1	161632904	161648444	NM_001002274	0	+	161633031	161647343	0	7	239,21,258,255,114,38,1179,	0,7137,8277,9860,10845,14213,14361,
chr1	161691333	161697933	NM_001002901	0	+	161692462	161697452	0	8	118,96,51,21,255,267,291,897,	0,211,1109,1445,1823,4277,5159,5703,
chr1	163041694	163046592	NM_001113380	0	+	163042194	163044350	0	5	239,105,62,167,2482,	0,490,900,1551,2416,
chr1	163038763	163046592	NM_005613	0	+	163039274	163044350	0	5	555,105,62,167,2482,	0,3421,3831,4482,5347,
chr1	163039043	163046592	NM_001113381	0	+	163039274	163044181	0	4	275,105,62,2482,	0,3141,3551,5067,
chr1	163038395	163046592	NM_001102445	0	+	163038724	163044350	0	6	387,277,105,62,167,2482,	0,646,3789,4199,4850,5715,
chr1	163273995	163291581	NR_045630	0	-	163291581	163291581	0	4	1108,97,110,170,	0,2027,14976,17416,
chr1	170501262	170522974	NM_152281	0	+	170501289	170521603	0	5	163,358,102,141,1819,	0,7088,10369,12583,19893,
chr1	170501262	170514929	NM_001146039	0	+	170501289	170513990	0	4	163,358,102,1084,	0,7088,10369,12583,
chr1	170501262	170522974	NR_027397	0	+	170522974	170522974	0	5	163,362,102,141,1819,	0,7088,10369,12583,19893,
chr1	172107947	172108028	NR_036066	0	+	172108028	172108028	0	1	81,	0,
chr1	172106018	172113975	NR_103486	0	-	172113975	172113975	0	4	3718,78,73,182,	0,5257,7486,7775,
chr1	172107937	172108047	NR_029627	0	-	172108047	172108047	0	1	110,	0,
chr1	172106018	172113975	NR_038397	0	-	172113975	172113975	0	1	7957,	0,
chr1	172113674	172113784	NR_029618	0	-	172113784	172113784	0	1	110,	0,
chr1	172410596	172413230	NM_002642	0	-	172410868	172411762	0	2	1397,103,	0,2531,
chr1	172410596	172413230	NM_153747	0	-	172410868	172411762	0	2	1374,103,	0,2531,
chr1	175937532	175937676	NR_002998	0	-	175937676	175937676	0	1	144,	0,
chr1	178511930	178518024	NR_033186	0	+	178518024	178518024	0	3	90,691,1796,	0,2417,4298,
chr1	185292978	185304171	NR_038424	0	-	185304171	185304171	0	4	182,283,122,79,	0,9173,10419,11114,
chr1	192778168	192781407	NM_002923	0	+	192778201	192780726	0	5	143,102,62,167,876,	0,1127,1331,1942,2363,
chr1	212250954	212251027	NR_036068	0	+	212251027	212251027	0	1	73,	0,
chr1	219347191	219386207	NM_138794	0	+	219347232	219385070	0	5	132,100,170,116,1374,	0,5297,19232,36682,37642,
chr1	221052742	221058400	NM_021958	0	+	221053199	221058046	0	4	1049,180,185,864,	0,1793,2763,4794,
chr1	233086369	233114219	NM_032324	0	+	233086456	233113977	0	5	121,163,97,210,311,	0,4933,5723,19285,27539,
chr1	234765056	234770526	NR_033927	0	+	234770526	234770526	0	2	437,1833,	0,3637,
chr2	166713985	166728451	NR_045375	0	-	166728451	166728451	0	4	139,190,122,1144,	0,739,5468,13322,
chr2	67624441	67637533	NM_019002	0	+	67624580	67637170	0	6	362,129,77,113,2111,491,	0,1859,2240,5552,5915,12601,
chr2	169727400	169746944	NM_020675	0	-	169727940	169746029	0	7	665,99,105,147,66,147,117,	0,2694,5181,6347,18335,18496,19427,
chr2	183989082	184026412	NM_138285	0	+	183989185	184025859	0	9	143,171,128,58,142,70,129,165,631,	0,3932,6063,9211,27153,33089,33928,35133,36699,
chr2	183989082	184026412	NM_001287585	0	+	183998308	184025859	0	10	143,171,128,123,58,142,70,129,165,631,	0,3932,6063,6640,9211,27153,33089,33928,35133,36699,
chr2	183989082	184026412	NR_109856	0	+	184026412	184026412	0	8	143,171,128,58,70,129,165,631,	0,3932,6063,9211,33089,33928,35133,36699,
chr2	192542797	192553248	NM_001254736	0	+	192546681	192550494	0	6	170,139,72,76,67,2924,	0,918,3874,5657,6158,7527,
chr2	192542860	192553248	NM_001031716	0	+	192543340	192550494	0	6	571,139,72,76,67,2924,	0,855,3811,5594,6095,7464,
chr2	192542861	192553248	NR_045623	0	+	192553248	192553248	0	7	570,139,72,104,76,67,2924,	0,854,3810,4356,5593,6094,7463,
chr2	192542797	192553248	NR_045622	0	+	192553248	192553248	0	7	170,139,72,104,76,67,2924,	0,918,3874,4420,5657,6158,7527,
chr2	202484906	202508252	NM_001044385	0	-	202488977	202508123	0	12	4139,122,94,74,192,124,158,121,138,62,32,171,	0,5842,7137,7892,9046,9545,11867,13127,16564,18805,20709,23175,
chr2	202484906	202507667	NM_152388	0	-	202488977	202507349	0	12	4139,122,94,74,192,124,158,121,138,62,32,336,	0,5842,7137,7892,9046,9545,11867,13127,16564,18805,20709,22425,
chr2	19551245	19558372	NM_145260	0	-	19552035	19553566	0	3	926,697,271,	0,1656,6856,
chr2	19548189	19548266	NR_039914	0	+	19548266	19548266	0	1	77,	0,
chr2	44001177	44022316	NM_015522	0	+	44001277	44021881	0	6	108,118,35,70,89,721,	0,2743,9481,13142,15594,20418,
chr2	102953709	102962560	NM_003856	0	+	102954724	102959892	0	8	88,210,211,175,163,72,142,2831,	0,866,1587,2848,3416,4973,5786,6020,
chr2	102953709	102962560	NR_104167	0	+	102962560	102962560	0	9	88,210,211,175,163,170,72,142,2831,	0,866,1587,2848,3416,3938,4973,5786,6020,
chr2	103048748	103048826	NR_039930	0	+	103048826	103048826	0	1	78,	0,
chr2	103035249	103069024	NM_003853	0	+	103039737	103068641	0	12	151,237,170,325,184,151,66,124,152,138,174,799,	0,771,4388,5021,5441,18422,22522,24410,26399,28280,32058,32976,
chr2	151324706	151344209	NM_001254738	0	-	151326500	151343931	0	5	2046,135,110,88,428,	0,3434,6682,18501,19075,
chr2	151324709	151344209	NM_005168	0	-	151326500	151343931	0	6	2043,135,110,88,188,147,	0,3431,6679,18498,19072,19353,
chr2	152126981	152146430	NM_004688	0	-	152127206	152139462	0	8	408,107,187,107,163,96,87,324,	0,1158,5016,5290,8360,11480,12400,19125,
chr2	152104727	152118389	NM_198557	0	-	152107419	152118241	0	4	3451,101,211,151,	0,4541,7319,13511,
chr2	160471804	160474553	NR_110587	0	+	160474553	160474553	0	2	160,2296,	0,453,
chr2	160471804	160474553	NR_110588	0	+	160474553	160474553	0	2	160,2293,	0,456,
chr2	161114229	161128406	NR_103775	0	-	161128406	161128406	0	2	328,176,	0,14001,
chr2	165544152	165544287	NR_033309	0	-	165544287	165544287	0	1	135,	0,
chr2	169628460	169642939	NR_045787	0	-	169642939	169642939	0	3	2688,131,73,	0,2870,14406,
chr2	169628460	169642939	NR_045786	0	-	169642939	169642939	0	4	2688,131,93,73,	0,2870,12004,14406,
chr2	177053306	177055635	NM_024501	0	+	177053529	177054870	0	2	875,1100,	0,1229,
chr2	177494308	177502302	NR_040001	0	-	177502302	177502302	0	3	852,93,113,	0,3452,7881,
chr2	182756442	182759424	NM_001287505	0	+	182756793	182757391	0	2	562,2083,	0,899,
chr2	189842819	189842887	NR_039947	0	-	189842887	189842887	0	1	68,	0,
chr2	189842817	189842886	NR_031647	0	+	189842886	189842886	0	1	69,	0,
chr2	190920425	190927455	NM_005259	0	-	190921983	190927322	0	3	1939,374,506,	0,4362,6524,
chr2	217081611	217084915	NR_037701	0	+	217084915	217084915	0	1	3304,	0,
chr2	223916647	223920357	NM_080671	0	+	223916862	223918061	0	2	345,2832,	0,878,
chr2	228226873	228244022	NM_024795	0	-	228228439	228243984	0	4	1855,152,66,221,	0,3935,8757,16928,
chr3	69985750	70017488	NM_000248	0	+	69985873	70014399	0	9	156,228,84,96,118,75,76,148,3491,	0,1222,2498,4636,12451,15212,19855,22673,28247,
chr3	69985750	70017488	NM_198158	0	+	69985873	70014399	0	9	156,228,84,96,118,57,76,148,3491,	0,1222,2498,4636,12451,15230,19855,22673,28247,
chr3	69985750	70017488	NM_198178	0	+	69985873	70014399	0	9	156,60,84,96,118,57,76,148,3491,	0,1222,2498,4636,12451,15230,19855,22673,28247,
chr3	87276412	87304698	NM_001244644	0	+	87276703	87302972	0	5	294,195,103,107,1837,	0,18451,22612,26141,26449,
chr3	87276412	87304698	NM_014043	0	+	87276672	87302972	0	6	294,92,195,103,107,1837,	0,13436,18451,22612,26141,26449,
chr3	98433176	98451495	NR_046683	0	-	98451495	98451495	0	5	166,146,128,103,226,	0,1043,1317,4086,18093,
chr3	149682690	149688741	NM_053024	0	-	149684275	149688643	0	3	1683,193,230,	0,3454,5821,
chr3	149682690	149688741	NM_002628	0	-	149683953	149688643	0	3	1361,193,230,	0,3454,5821,
chr3	36753912	36781352	NM_033403	0	-	36756818	36780150	0	5	3100,168,133,1877,66,	0,5588,9105,24786,27374,
chr3	39543556	39544517	NM_001278323	0	+	39543560	39544371	0	2	210,492,	0,469,
chr3	46243199	46249832	NM_001295	0	-	46244736	46245804	0	2	2616,60,	0,6573,
chr3	46616044	46623952	NM_001174136	0	+	46620597	46622740	0	6	29,53,135,115,110,1331,	0,4540,4677,5184,5396,6577,
chr3	46539484	46542439	NM_031440	0	+	46539552	46542389	0	2	223,594,	0,2361,
chr3	46619075	46623952	NM_003212	0	+	46619459	46622740	0	6	419,53,135,115,110,1331,	0,1509,1646,2153,2365,3546,
chr3	55499742	55515426	NM_001256105	0	-	55504119	55514907	0	5	4836,293,251,134,68,	0,8622,13599,15070,15616,
chr3	64053639	64088807	NR_045697	0	+	64088807	64088807	0	3	198,98,6209,	0,27130,28959,
chr3	64064036	64073039	NR_033978	0	-	64073039	64073039	0	4	875,173,594,487,	0,1474,4730,8516,
chr3	65879490	65910972	NR_046575	0	+	65910972	65910972	0	3	102,91,398,	0,20275,31084,
chr3	69985750	69988216	NM_001184968	0	+	69985873	69987517	0	3	156,228,714,	0,1222,1752,
chr3	87138429	87147852	NR_047469	0	+	87147852	87147852	0	2	328,3972,	0,5451,
chr3	99566766	99595047	NM_014890	0	-	99567117	99569799	0	2	3148,132,	0,28149,
chr3	99683157	99683242	NR_037486	0	-	99683242	99683242	0	1	85,	0,
chr3	101280679	101285290	NM_017819	0	+	101283625	101284837	0	2	168,1677,	0,2934,
chr3	107149776	107182759	NR_110039	0	+	107182759	107182759	0	3	29,118,1340,	0,29743,31643,
chr3	114462291	114462372	NR_039959	0	-	114462372	114462372	0	1	81,	0,
chr3	120315127	120321258	NM_001168331	0	+	120315206	120320140	0	2	259,1301,	0,4830,
chr3	120315127	120321258	NM_004547	0	+	120315206	120321117	0	3	259,147,204,	0,4830,5927,
chr3	143692166	143711210	NM_001134470	0	+	143692374	143708683	0	3	238,304,2859,	0,12218,16185,
chr3	143690639	143711210	NM_173552	0	+	143691174	143708683	0	3	1192,304,2859,	0,13745,17712,
chr3	148447966	148460790	NM_032049	0	+	148457703	148459902	0	3	58,157,2015,	0,9620,10809,
chr3	149192367	149221181	NM_004617	0	+	149192664	149220480	0	5	471,90,137,190,719,	0,1242,13038,24141,28095,
chr3	149689065	149691029	NR_036538	0	+	149691029	149691029	0	1	1964,	0,
chr3	150643949	150662023	NM_052995	0	-	150644638	150661631	0	4	710,137,180,417,	0,1902,15419,17657,
chr3	151531860	151546276	NM_001086	0	+	151531950	151545960	0	5	228,223,70,172,913,	0,3293,6310,10590,13503,
chr3	151980404	151987415	NR_027038	0	-	151987415	151987415	0	2	6457,199,	0,6812,
chr3	151980404	151987415	NR_027037	0	-	151987415	151987415	0	2	6457,188,	0,6823,
chr3	152880000	152888413	NM_002886	0	+	152880482	152881034	0	1	8413,	0,
chr3	156394452	156424557	NM_001184718	0	+	156395486	156422920	0	6	31,958,169,161,279,2085,	0,993,17356,19201,26760,28020,
chr3	156392714	156424557	NM_001184717	0	+	156395486	156422920	0	6	466,958,169,161,279,2085,	0,2731,19094,20939,28498,29758,
chr3	156392204	156424557	NM_015508	0	+	156395486	156422920	0	6	381,958,169,161,279,2085,	0,3241,19604,21449,29008,30268,
chr3	156390959	156393502	NR_027954	0	-	156393502	156393502	0	1	2543,	0,
chr3	156527059	156529810	NR_003284	0	-	156529810	156529810	0	1	2751,	0,
chr3	157813799	157823952	NM_001163678	0	-	157815815	157823813	0	5	2274,89,58,209,485,	0,3849,4243,6667,9668,
chr3	157813799	157823952	NM_003030	0	-	157815815	157823813	0	6	2310,89,58,209,72,485,	0,3849,4243,6667,9047,9668,
chr3	157813799	157823952	NM_006884	0	-	157815815	157823813	0	5	2310,89,58,209,485,	0,3849,4243,6667,9668,
chr3	159706622	159713806	NM_000882	0	+	159706843	159713346	0	7	339,146,114,42,42,144,616,	0,1331,4176,4615,4732,4865,6568,
chr3	160394947	160396235	NM_025047	0	+	160395134	160395713	0	1	1288,	0,
chr3	179615981	179639687	NR_110059	0	+	179639687	179639687	0	3	158,161,350,	0,3732,23356,
chr3	187386693	187388201	NM_001048	0	-	187386852	187388079	0	2	372,260,	0,1248,
chr3	190105660	190129932	NM_006580	0	+	190105908	190127825	0	5	572,103,165,192,2241,	0,14465,16890,20442,22031,
chr4	17812435	17846487	NM_022346	0	+	17812700	17845048	0	21	376,204,229,146,85,193,150,141,124,90,180,111,120,225,182,175,162,139,87,70,1563,	0,1408,2104,4040,4461,6448,7126,12170,12834,14155,14569,17465,20184,23486,26346,26814,28863,29258,29794,31497,32489,
chr4	17812435	17846487	NR_073124	0	+	17846487	17846487	0	20	376,204,229,146,193,150,141,99,90,180,111,120,225,182,175,162,139,87,70,1563,	0,1408,2104,4040,6448,7126,12170,12859,14155,14569,17465,20184,23486,26346,26814,28863,29258,29794,31497,32489,
chr4	57514153	57547872	NM_001145460	0	-	57514952	57523982	0	5	810,130,156,125,452,	0,2695,7869,9787,33267,
chr4	57514153	57547872	NM_032495	0	-	57514885	57523982	0	4	810,156,125,452,	0,7869,9787,33267,
chr4	57514153	57547872	NM_139212	0	-	57514885	57522166	0	3	810,156,452,	0,7869,33267,
chr4	74301935	74321502	NM_001134	0	+	74301979	74320997	0	15	129,52,133,212,133,98,130,215,133,98,139,224,133,55,155,	0,941,1955,4383,6077,7128,8774,11243,13116,13817,14396,16182,17546,19017,19412,
chr4	11370450	11370545	NR_030298	0	+	11370545	11370545	0	1	95,	0,
chr4	20529897	20530007	NR_029631	0	+	20530007	20530007	0	1	110,	0,
chr4	24797084	24802467	NM_003102	0	+	24801143	24801866	0	2	189,1340,	0,4043,
chr4	30722036	30732838	NM_002589	0	+	30723044	30732410	0	2	4182,464,	0,10338,
chr4	30722029	30726957	NM_032456	0	+	30723044	30726263	0	1	4928,	0,
chr4	40504056	40504136	NR_039966	0	-	40504136	40504136	0	1	80,	0,
chr4	52886860	52904485	NM_000232	0	-	52890122	52904425	0	6	3466,132,192,186,210,93,	0,7273,8035,8983,12736,17532,
chr4	53728494	53733002	NM_023940	0	+	53728674	53731972	0	4	322,57,77,1501,	0,940,2150,3007,
chr4	54966247	54968122	NM_133267	0	+	54966511	54968089	0	2	838,374,	0,1501,
chr4	66535678	66559104	NR_034138	0	+	66559104	66559104	0	4	713,106,80,278,	0,1815,11307,23148,
chr4	68603098	68621804	NM_000406	0	-	68606197	68620053	0	3	3344,220,2273,	0,7187,16433,
chr4	68603098	68621804	NM_001012763	0	-	68606306	68620053	0	3	3344,92,2273,	0,7187,16433,
chr4	69870294	69886115	NM_001075	0	-	69870573	69886088	0	8	559,220,88,131,150,424,251,39,	0,4280,5339,9446,13661,15087,15512,15782,
chr4	69870294	69886115	NM_001144767	0	-	69870573	69886088	0	8	559,220,88,131,150,172,251,39,	0,4280,5339,9446,13661,15339,15512,15782,
chr4	69870294	69886115	NM_001290091	0	-	69870573	69884079	0	7	559,220,88,131,150,131,39,	0,4280,5339,9446,13661,15632,15782,
chr4	74702272	74704477	NM_002993	0	+	74702467	74703358	0	4	304,133,84,1138,	0,408,647,1067,
chr4	74719012	74720198	NM_002620	0	+	74719079	74719839	0	3	167,127,447,	0,487,739,
chr4	74919754	74921116	NR_026769	0	-	74921116	74921116	0	1	1362,	0,
chr4	74902311	74904490	NM_002090	0	-	74902978	74904328	0	4	683,84,124,262,	0,1498,1695,1917,
chr4	75174186	75182520	NM_001270991	0	+	75174250	75180354	0	5	107,63,121,27,2224,	0,623,3715,4548,6110,
chr4	75174186	75182520	NM_001270990	0	+	75174250	75180354	0	5	107,90,121,27,2224,	0,623,3715,4548,6110,
chr4	75174186	75182520	NM_001270989	0	+	75174250	75180354	0	5	107,90,121,153,2224,	0,623,3715,4548,6110,
chr4	75174186	75182520	NM_001270993	0	+	75174250	75180354	0	4	107,63,121,2224,	0,623,3715,6110,
chr4	75174186	75182520	NM_001270992	0	+	75174250	75180354	0	4	107,90,121,2224,	0,623,3715,6110,
chr4	75174186	75182520	NR_073117	0	+	75182520	75182520	0	3	107,121,2224,	0,3715,6110,
chr4	75174186	75182520	NR_073114	0	+	75182520	75182520	0	6	107,90,121,27,198,2224,	0,623,3715,4548,5659,6110,
chr4	75310852	75320726	NM_001657	0	+	75311062	75318354	0	6	271,249,202,153,112,251,	0,1398,3911,5244,7408,9623,
chr4	75480628	75490485	NM_001657	0	+	75480838	75488112	0	6	271,249,202,153,112,251,	0,1377,3894,5225,7390,9606,
chr4	88754120	88767968	NM_020203	0	+	88755866	88767598	0	4	46,66,54,1840,	0,1734,5663,12008,
chr4	88754120	88767968	NM_001184697	0	+	88766359	88767598	0	6	46,66,54,93,106,1840,	0,1734,5663,6716,6958,12008,
chr4	88754120	88767968	NM_001184696	0	+	88766359	88767598	0	5	46,66,54,128,1840,	0,1734,5663,6958,12008,
chr4	88754120	88767968	NM_001184695	0	+	88766359	88767598	0	5	46,66,54,106,1840,	0,1734,5663,6958,12008,
chr4	100871635	100873620	NR_002799	0	+	100873620	100873620	0	1	1985,	0,
chr4	100869243	100871512	NM_002106	0	-	100869618	100871327	0	5	437,130,114,78,188,	0,724,1186,1576,2081,
chr4	108814419	108836204	NM_152621	0	+	108816709	108831709	0	6	395,699,118,154,167,4699,	0,2046,6311,9969,15301,17086,
chr4	108814419	108836204	NM_001136257	0	+	108816709	108831709	0	6	119,699,118,154,167,4699,	0,2046,6311,9969,15301,17086,
chr4	109663201	109684235	NM_031279	0	-	109663639	109684054	0	13	567,68,131,90,155,226,83,117,91,75,160,119,237,	0,1743,4353,4716,5959,7192,8890,10849,12574,14372,17703,18142,20797,
chr4	109663201	109684235	NM_001146590	0	-	109663639	109684054	0	13	567,68,131,90,155,226,83,117,91,75,142,119,237,	0,1743,4353,4716,5959,7192,8890,10849,12574,14372,17703,18142,20797,
chr4	109663201	109684235	NR_027475	0	-	109684235	109684235	0	12	567,68,131,90,155,226,83,117,91,75,160,237,	0,1743,4353,4716,5959,7192,8890,10849,12574,14372,17703,20797,
chr4	109663201	109684235	NR_027474	0	-	109684235	109684235	0	13	567,68,131,90,155,226,83,117,91,75,160,119,259,	0,1743,4353,4716,5959,7192,8890,10849,12574,14372,17703,18142,20775,
chr4	109663201	109684235	NM_001146627	0	-	109663639	109683977	0	12	567,68,131,90,155,226,83,117,91,75,160,259,	0,1743,4353,4716,5959,7192,8890,10849,12574,14372,17703,20775,
chr4	114028018	114028111	NR_031641	0	+	114028111	114028111	0	1	93,	0,
chr4	119200344	119200475	NR_002963	0	+	119200475	119200475	0	1	131,	0,
chr4	119199916	119200978	NR_003584	0	+	119200978	119200978	0	3	376,43,200,	0,627,862,
chr4	119199916	119200978	NR_034011	0	+	119200978	119200978	0	3	31,43,200,	0,627,862,
chr4	119199916	119200978	NR_034010	0	+	119200978	119200978	0	4	31,194,43,200,	0,182,627,862,
chr4	123533782	123542212	NM_001207006	0	-	123533981	123542166	0	4	301,156,36,214,	0,3054,8073,8216,
chr4	123533782	123542212	NM_021803	0	-	123533864	123542166	0	5	133,78,156,36,214,	0,223,3054,8073,8216,
chr4	123653856	123666098	NM_152618	0	+	123663047	123665180	0	2	183,3061,	0,9181,
chr4	123653856	123666098	NM_001178007	0	+	123663047	123665180	0	3	183,188,3061,	0,1202,9181,
chr4	142142048	142155850	NM_014487	0	+	142143525	142155143	0	10	214,126,20,71,80,127,105,47,118,982,	0,1471,3592,3712,5872,8676,9271,10544,11630,12820,
chr4	147096834	147111213	NM_007080	0	+	147104073	147110808	0	4	129,104,114,440,	0,7229,11591,13939,
chr4	151503076	151505845	NM_006439	0	+	151504181	151505261	0	1	2769,	0,
chr4	154605440	154627242	NM_003264	0	+	154624059	154626414	0	3	72,131,3199,	0,3628,18603,
chr4	159587826	159593202	NM_001008393	0	-	159590764	159592953	0	2	3094,435,	0,4941,
chr4	159587826	159593407	NR_077235	0	-	159593407	159593407	0	2	3090,259,	0,5322,
chr4	159587826	159593407	NR_077234	0	-	159593407	159593407	0	2	3094,259,	0,5322,
chr4	166307393	166307489	NR_030304	0	+	166307489	166307489	0	1	96,	0,
chr4	183060158	183065668	NR_027107	0	-	183065668	183065668	0	4	4540,142,94,177,	0,4697,5041,5333,
chr4	183090445	183090531	NR_031640	0	+	183090531	183090531	0	1	86,	0,
chr5	125800786	125829853	NM_001146322	0	+	125801082	125828648	0	14	126,169,112,67,104,96,72,81,112,123,88,105,94,1247,	0,282,4582,7143,8170,12597,15361,15532,18368,19307,20591,21778,23704,27820,
chr5	72861565	72879202	NM_001284431	0	+	72866433	72875919	0	12	172,93,185,179,126,136,85,150,102,134,59,3501,	0,2494,2679,3756,4845,6748,11211,12115,13010,13276,13576,14136,
chr5	72861565	72879202	NM_032175	0	+	72863169	72875919	0	13	172,173,93,185,179,126,136,85,150,102,134,59,3501,	0,1521,2494,2679,3756,4845,6748,11211,12115,13010,13276,13576,14136,
chr5	72861565	72879202	NM_001284430	0	+	72863169	72875919	0	13	172,173,36,185,179,126,136,85,150,102,134,59,3501,	0,1521,2551,2679,3756,4845,6748,11211,12115,13010,13276,13576,14136,
chr5	73923230	73937249	NM_001256574	0	-	73930540	73932310	0	4	2587,1815,137,1118,	0,7278,10159,12901,
chr5	73923230	73937249	NM_003633	0	-	73930540	73932310	0	3	2587,1815,1118,	0,7278,12901,
chr5	73923230	73937249	NR_046318	0	-	73937249	73937249	0	2	2587,1118,	0,12901,
chr5	73923230	73937249	NM_001256576	0	-	73930540	73932091	0	3	2587,1679,1118,	0,7278,12901,
chr5	73923230	73937249	NM_001256575	0	-	73930540	73932310	0	4	2587,1815,125,1118,	0,7278,10088,12901,
chr5	9546311	9550409	NR_045196	0	+	9550409	9550409	0	3	331,160,996,	0,2790,3102,
chr5	9548938	9549026	NR_003689	0	+	9549026	9549026	0	1	88,	0,
chr5	10225619	10250021	NM_001258389	0	-	10227733	10249985	0	5	2140,51,94,290,52,	0,9703,11014,13559,24350,
chr5	10225619	10250021	NM_001258388	0	-	10227552	10249985	0	4	2140,138,290,52,	0,10970,13559,24350,
chr5	10225619	10250021	NR_047670	0	-	10250021	10250021	0	6	2140,51,138,315,67,52,	0,9703,10970,13534,18926,24350,
chr5	10225619	10250021	NR_047669	0	-	10250021	10250021	0	6	2140,51,138,203,290,52,	0,9703,10970,11330,13559,24350,
chr5	10225619	10250021	NR_047668	0	-	10250021	10250021	0	4	2140,138,315,52,	0,10970,13534,24350,
chr5	10225619	10250021	NM_199133	0	-	10227552	10249985	0	5	2140,51,138,290,52,	0,9703,10970,13559,24350,
chr5	33936490	33939023	NM_016568	0	+	33936845	33938255	0	1	2533,	0,
chr5	38557603	38557663	NR_037423	0	-	38557663	38557663	0	1	60,	0,
chr5	40680031	40693837	NM_000958	0	+	40681095	40692480	0	3	549,910,1957,	0,1021,11849,
chr5	42155934	42175447	NR_104636	0	-	42175447	42175447	0	4	1579,27,110,193,	0,3194,3504,19320,
chr5	42155934	42175447	NR_104635	0	-	42175447	42175447	0	4	1579,110,125,193,	0,3504,12630,19320,
chr5	42799981	42812024	NM_005410	0	-	42800821	42808455	0	5	1452,118,213,216,87,	0,4776,7016,8271,11956,
chr5	42799981	42812024	NM_001093726	0	-	42800821	42810869	0	6	1452,118,213,216,88,87,	0,4776,7016,8271,10811,11956,
chr5	42799981	42812024	NM_001085486	0	-	42800821	42808455	0	6	1452,118,213,216,29,87,	0,4776,7016,8271,9880,11956,
chr5	52083773	52098452	NM_015946	0	+	52096228	52097674	0	3	475,1236,1210,	0,11945,13469,
chr5	52776263	52782304	NM_006350	0	+	52776621	52781518	0	6	443,192,219,225,231,788,	0,2446,3070,3635,4563,5253,
chr5	52776263	52782304	NM_013409	0	+	52776621	52781863	0	6	443,192,219,225,231,524,	0,2446,3070,3635,4563,5517,
chr5	57749809	57755966	NM_001252226	0	-	57750409	57755786	0	15	792,111,130,241,130,98,148,199,96,88,130,117,108,66,342,	0,928,1302,1556,2043,2509,2962,3198,3505,4101,4416,4742,5002,5707,5815,
chr5	57749809	57755966	NM_006622	0	-	57750409	57755786	0	14	792,111,130,241,130,98,148,199,96,88,130,117,108,450,	0,928,1302,1556,2043,2509,2962,3198,3505,4101,4416,4742,5002,5707,
chr5	67588395	67597649	NM_001242466	0	+	67588998	67593429	0	9	162,99,181,126,143,177,69,171,4410,	0,533,735,1141,1968,2580,2852,3603,4844,
chr5	67586466	67597649	NM_181504	0	+	67586556	67593429	0	10	196,103,99,181,126,143,177,69,171,4410,	0,1620,2462,2664,3070,3897,4509,4781,5532,6773,
chr5	67584251	67597649	NM_181524	0	+	67584563	67593429	0	10	328,103,99,181,126,143,177,69,171,4410,	0,3835,4677,4879,5285,6112,6724,6996,7747,8988,
chr5	82348664	82373272	NM_174909	0	-	82352902	82373142	0	4	4309,35,110,133,	0,9031,12162,24475,
chr5	82360022	82360156	NR_003139	0	-	82360156	82360156	0	1	134,	0,
chr5	89312437	89312537	NR_037433	0	-	89312537	89312537	0	1	100,	0,
chr5	92919042	92929786	NM_005654	0	+	92920729	92929548	0	3	2150,528,519,	0,4580,10225,
chr5	94994019	95018714	NM_031952	0	-	94994326	95018558	0	5	598,96,228,89,217,	0,5637,17096,24212,24478,
chr5	96502449	96519005	NM_001159749	0	-	96503142	96518895	0	8	1246,93,192,89,176,117,139,176,	0,2014,4460,6429,10370,10986,12309,16380,
chr5	98105321	98108788	NR_033932	0	-	98108788	98108788	0	2	1567,463,	0,3004,
chr5	102594441	102614361	NM_033211	0	+	102611620	102612241	0	3	156,90,2764,	0,7167,17156,
chr5	111496222	111498198	NR_015370	0	+	111498198	111498198	0	3	770,73,351,	0,1177,1625,
chr5	111497181	111497314	NR_002922	0	+	111497314	111497314	0	1	133,	0,
chr5	114856607	114880591	NM_020177	0	-	114860004	114879190	0	3	4707,734,372,	0,22039,23612,
chr5	122359077	122372425	NM_000943	0	-	122359569	122372320	0	5	621,185,94,114,222,	0,2401,5392,5922,13126,
chr5	129083883	129100756	NM_001257308	0	+	129083883	129100756	0	3	165,228,180,	0,12187,16693,
chr5	158875563	158893284	NR_027110	0	-	158893284	158893284	0	7	901,212,143,377,109,120,150,	0,4026,4833,9869,10985,15662,17571,
chr5	173006636	173012071	NR_027108	0	+	173012071	173012071	0	4	49,147,631,959,	0,595,3644,4476,
chr5	173006636	173008614	NR_027109	0	+	173008614	173008614	0	2	49,1383,	0,595,
chr6	45866189	45905334	NR_045673	0	-	45905334	45905334	0	5	4803,35,320,39,193,	0,15325,15775,22198,38952,
chr6	45866189	45905334	NR_045672	0	-	45905334	45905334	0	3	4803,320,193,	0,15775,38952,
chr6	85442215	85473954	NM_001080508	0	-	85446402	85473899	0	8	4912,95,65,168,172,102,205,347,	0,5999,11763,15422,24200,27757,30046,31392,
chr6	160542862	160579750	NM_003057	0	+	160542967	160579614	0	11	516,104,155,169,115,107,215,109,113,100,203,	0,8273,10401,12126,14389,14713,17822,21710,32967,34144,36685,
chr6	160542862	160579750	NM_153187	0	+	160542967	160579583	0	10	516,104,155,169,115,107,215,109,100,203,	0,8273,10401,12126,14389,14713,17822,21710,34144,36685,
chr6	11200605	11232915	NM_182966	0	-	11201213	11232748	0	3	674,447,179,	0,12908,32131,
chr6	12290528	12297427	NM_001955	0	+	12290862	12296300	0	5	398,169,156,144,1233,	0,2045,3645,3965,5666,
chr6	12290528	12297427	NM_001168319	0	+	12290862	12296300	0	5	398,166,156,144,1233,	0,2048,3645,3965,5666,
chr6	19837600	19842431	NM_001546	0	+	19837985	19838859	0	3	826,59,2991,	0,1214,1840,
chr6	21593971	21598849	NM_003107	0	+	21594765	21596190	0	1	4878,	0,
chr6	24839594	24877593	NM_015864	0	-	24839821	24876019	0	14	233,693,130,149,126,44,64,150,54,24,79,156,127,415,	0,3495,8658,10435,11230,13208,21606,25934,29727,31499,33514,34277,36324,37584,
chr6	24839594	24877593	NM_001286447	0	-	24840931	24876019	0	14	1409,693,130,149,126,44,64,150,54,24,79,156,127,415,	0,3495,8658,10435,11230,13208,21606,25934,29727,31499,33514,34277,36324,37584,
chr6	25245145	25261635	NR_110862	0	-	25261635	25261635	0	4	548,118,229,284,	0,10271,15430,16206,
chr6	25245145	25261635	NR_110863	0	-	25261635	25261635	0	3	548,229,284,	0,15430,16206,
chr6	45879359	45905334	NR_045674	0	-	45905334	45905334	0	5	1117,320,134,239,193,	0,2605,7312,8503,25782,
chr6	52529198	52533951	NR_024405	0	+	52533951	52533951	0	3	1019,130,2405,	0,1988,2348,
chr6	52529198	52533951	NR_024403	0	+	52533951	52533951	0	2	1019,2765,	0,1988,
chr6	52614884	52628361	NM_000846	0	-	52615374	52622745	0	7	613,132,142,133,52,117,120,	0,1490,2767,4856,6171,7774,13357,
chr6	71998476	72011973	NM_024576	0	+	71998639	72011752	0	7	397,87,79,79,67,146,885,	0,4519,4759,7543,7721,7898,12612,
chr6	82455446	82462428	NM_017633	0	-	82459411	82461858	0	3	4742,589,281,	0,5860,6701,
chr6	83072922	83077133	NM_006670	0	+	83074678	83075941	0	3	334,263,2794,	0,440,1417,
chr6	83073960	83077133	NM_001166392	0	+	83074678	83075941	0	2	86,2794,	0,379,
chr6	106546736	106557814	NM_182907	0	+	106546960	106555361	0	5	233,253,1109,129,3029,	0,438,5963,7509,8049,
chr6	109802151	109804440	NM_001164313	0	-	109802227	109803229	0	2	1106,140,	0,2149,
chr6	109783718	109804440	NM_014797	0	-	109787053	109803229	0	7	4059,82,84,84,168,980,140,	0,5137,12883,13659,14247,18559,20582,
chr6	112574983	112575917	NM_001105208	0	-	112574989	112575352	0	2	510,257,	0,677,
chr6	112574983	112575917	NM_001105209	0	-	112574989	112575352	0	2	510,274,	0,660,
chr6	112668531	112672498	NM_001013734	0	+	112670910	112671702	0	3	78,129,1693,	0,1863,2274,
chr6	114178526	114184652	NM_002356	0	+	114178921	114181755	0	2	497,3794,	0,2332,
chr6	114189178	114194512	NR_038863	0	-	114194512	114194512	0	3	2330,66,354,	0,2655,4980,
chr6	116832807	116839709	NM_153711	0	+	116832859	116837152	0	2	592,2947,	0,3955,
chr6	126660934	126670021	NM_001286524	0	+	126661419	126669638	0	3	656,114,410,	0,6416,8677,
chr6	126660934	126670021	NM_001286525	0	+	126661419	126669615	0	3	611,74,410,	0,6456,8677,
chr6	126660934	126670021	NM_001012507	0	+	126661419	126669638	0	3	611,114,410,	0,6416,8677,
chr6	131148544	131158276	NM_001195597	0	+	131148553	131156095	0	2	247,2267,	0,7465,
chr6	132029580	132032157	NM_001145659	0	-	132029823	132032157	0	1	2577,	0,
chr6	132020783	132022541	NM_030908	0	-	132021608	132022541	0	1	1758,	0,
chr6	132029580	132032157	NM_001290074	0	-	132029823	132032157	0	1	2577,	0,
chr6	132269316	132272518	NM_001901	0	-	132270403	132272312	0	5	1384,212,252,223,272,	0,1772,2115,2593,2930,
chr6	132859426	132860475	NM_175057	0	+	132859428	132860475	0	1	1049,	0,
chr6	134490383	134499010	NM_001143677	0	-	134491405	134498960	0	12	1190,90,156,96,124,113,132,84,105,76,76,210,	0,1580,1777,2391,2947,3416,3777,4028,4216,4759,5265,8417,
chr6	137303295	137314368	NR_027994	0	-	137314368	137314368	0	3	995,307,58,	0,7895,11015,
chr6	139693391	139695499	NM_001168388	0	-	139694268	139695081	0	2	1698,99,	0,2009,
chr6	139693391	139695350	NM_001168389	0	-	139694268	139695275	0	2	1698,82,	0,1877,
chr6	139693391	139695787	NM_006079	0	-	139694268	139695081	0	2	1698,238,	0,2158,
chr6	143743968	143763814	NM_001286259	0	-	143749599	143759786	0	6	5675,73,107,151,105,1240,	0,5780,9673,10999,15758,18606,
chr6	146119271	146135921	NM_032145	0	-	146121241	146127541	0	3	2174,2050,183,	0,6236,16467,
chr7	89783688	89794141	NM_012449	0	+	89789102	89794048	0	5	169,115,513,165,351,	0,5383,6430,7539,10102,
chr7	110731061	110765509	NM_001099660	0	+	110762828	110764955	0	4	499,107,82,3039,	0,6021,8875,31409,
chr7	110731061	110765509	NM_001099658	0	+	110762828	110764955	0	3	499,82,3039,	0,8875,31409,
chr7	110731061	110765509	NM_018334	0	+	110762828	110764955	0	2	499,3039,	0,31409,
chr7	12726910	12730558	NM_001195396	0	+	12727879	12728482	0	2	443,2765,	0,883,
chr7	12726910	12730558	NM_005738	0	+	12727879	12728482	0	2	443,2768,	0,880,
chr7	12726451	12730558	NM_001037164	0	+	12727879	12728482	0	2	217,2768,	0,1339,
chr7	12726451	12730558	NM_212460	0	+	12727879	12728482	0	2	217,2765,	0,1342,
chr7	16793350	16824161	NM_014399	0	+	16793592	16823116	0	6	305,168,81,114,114,1120,	0,22485,23316,24072,25277,29691,
chr7	19155090	19157295	NM_000474	0	-	19156335	19156944	0	2	664,1002,	0,1203,
chr7	19735084	19748660	NM_001002926	0	-	19737938	19748639	0	4	3266,209,142,275,	0,4610,9317,13301,
chr7	20367923	20371385	NR_110120	0	-	20371385	20371385	0	3	556,147,113,	0,1066,3349,
chr7	20367923	20371385	NR_110119	0	-	20371385	20371385	0	4	556,147,93,113,	0,1066,1389,3349,
chr7	22602955	22613617	NR_038393	0	+	22613617	22613617	0	4	94,187,239,1914,	0,1629,8438,8748,
chr7	22896231	22896305	NR_003075	0	+	22896305	22896305	0	1	74,	0,
chr7	30329409	30329506	NR_030319	0	+	30329506	30329506	0	1	97,	0,
chr7	30329409	30329506	NR_037513	0	-	30329506	30329506	0	1	97,	0,
chr7	37960920	37991542	NM_001242948	0	+	37960967	37989998	0	3	133,209,1741,	0,27521,28881,
chr7	37960162	37991542	NM_001242946	0	+	37960541	37989805	0	2	648,1741,	0,29639,
chr7	37960162	37991542	NM_017549	0	+	37960541	37989998	0	3	648,209,1741,	0,28279,29639,
chr7	41728600	41742706	NM_002192	0	-	41729247	41739972	0	3	1540,531,104,	0,10984,14002,
chr7	41733545	41752792	NR_027119	0	+	41752792	41752792	0	3	141,185,1532,	0,16650,17715,
chr7	45951843	45960871	NM_000598	0	-	45954418	45960739	0	5	1590,141,120,227,535,	0,2560,4303,4968,8493,
chr7	45951843	45960871	NM_001013398	0	-	45954418	45960739	0	5	1590,141,120,227,553,	0,2560,4303,4968,8475,
chr7	77423044	77427747	NM_032936	0	-	77423288	77423690	0	2	696,177,	0,4526,
chr7	79083275	79096783	NR_038343	0	+	79096783	79096783	0	4	285,122,153,7932,	0,926,4887,5576,
chr7	79082272	79100524	NR_038346	0	+	79100524	79100524	0	4	235,69,153,426,	0,630,5890,17826,
chr7	79082272	79100524	NR_038345	0	+	79100524	79100524	0	4	235,153,86,426,	0,5890,17637,17826,
chr7	79083275	79100524	NR_038344	0	+	79100524	79100524	0	5	285,122,153,86,426,	0,926,4887,16634,16823,
chr7	89841173	89866992	NM_001244946	0	+	89854396	89866279	0	6	75,61,525,528,165,788,	0,416,13190,15111,18012,25031,
chr7	89840999	89866992	NM_152999	0	+	89854396	89861938	0	5	360,525,528,165,5342,	0,13364,15285,18186,20651,
chr7	89840999	89866992	NM_001244945	0	+	89854396	89866236	0	6	360,525,528,165,148,788,	0,13364,15285,18186,20651,25205,
chr7	89843133	89866992	NM_001040666	0	+	89854396	89866236	0	7	41,113,525,528,165,148,788,	0,2671,11230,13151,16052,18517,23071,
chr7	89841173	89866992	NM_001040665	0	+	89854396	89861938	0	6	75,61,525,528,165,5342,	0,416,13190,15111,18012,20477,
chr7	89840999	89866992	NM_001244944	0	+	89854396	89861938	0	6	360,113,525,528,165,5342,	0,4805,13364,15285,18186,20651,
chr7	93514708	93520303	NM_006528	0	-	93516131	93519990	0	5	1500,171,189,183,401,	0,1864,3638,4740,5194,
chr7	93514708	93520303	NM_001271004	0	-	93516202	93519990	0	5	1500,95,189,183,401,	0,1864,3638,4740,5194,
chr7	93514708	93520303	NM_001271003	0	-	93516131	93519990	0	5	1500,171,189,150,401,	0,1864,3638,4740,5194,
chr7	94285636	94299006	NM_001184961	0	+	94292766	94294994	0	2	256,6361,	0,7009,
chr7	94285636	94299006	NM_001184962	0	+	94292766	94293846	0	2	256,6361,	0,7009,
chr7	94285636	94299006	NM_015068	0	+	94292868	94294994	0	2	256,6361,	0,7009,
chr7	94285681	94299006	NM_001172438	0	+	94285898	94293846	0	2	222,6361,	0,6964,
chr7	94285681	94299006	NM_001172437	0	+	94285898	94294994	0	2	222,6361,	0,6964,
chr7	94285636	94299006	NM_001040152	0	+	94292868	94293846	0	2	256,6361,	0,7009,
chr7	102781716	102782850	NR_026660	0	-	102782850	102782850	0	1	1134,	0,
chr7	112402436	112430478	NM_022484	0	-	112407251	112424880	0	5	5363,275,143,1256,264,	0,10399,12794,21316,27778,
chr7	112402436	112430478	NM_001287497	0	-	112407251	112424880	0	6	5363,275,143,1256,91,264,	0,10399,12794,21316,26072,27778,
chr7	112402436	112430478	NR_109840	0	-	112430478	112430478	0	4	5363,275,143,264,	0,10399,12794,27778,
chr7	112756772	112758637	NR_015442	0	-	112758637	112758637	0	3	890,94,55,	0,1350,1810,
chr7	112756772	112758637	NR_024412	0	-	112758637	112758637	0	3	890,94,143,	0,1350,1722,
chr8	86099909	86126753	NM_001083589	0	+	86115467	86126097	0	8	122,110,162,44,65,268,48,766,	0,14472,15419,18502,19750,21467,24482,26078,
chr8	86089618	86126753	NM_001951	0	+	86089655	86126097	0	8	271,110,162,44,65,268,48,766,	0,24763,25710,28793,30041,31758,34773,36369,
chr8	86089618	86126753	NM_001083588	0	+	86089655	86126097	0	8	271,110,162,44,65,268,45,766,	0,24763,25710,28793,30041,31758,34776,36369,
chr8	16850333	16859674	NM_019851	0	-	16850580	16859541	0	3	493,104,419,	0,2830,8922,
chr8	17396285	17428077	NM_003046	0	+	17396333	17422655	0	12	146,398,156,166,134,223,137,103,206,167,109,5619,	0,4541,5674,9901,11524,12987,16169,19518,21551,23167,24826,26173,
chr8	17396285	17428077	NM_001164771	0	+	17396333	17422655	0	12	146,398,156,166,134,223,140,103,206,167,109,5619,	0,4541,5674,9901,11524,12987,15783,19518,21551,23167,24826,26173,
chr8	17913924	17942507	NM_004315	0	-	17915042	17942310	0	14	1208,57,124,132,82,55,145,46,75,79,87,91,47,323,	0,2419,2925,3156,4961,5270,5863,6769,8041,10804,13376,14884,19125,28260,
chr8	17913924	17942507	NM_001127505	0	-	17915042	17942310	0	14	1208,57,124,132,82,55,145,46,75,79,91,21,47,323,	0,2419,2925,3156,4961,5270,5863,6769,8041,10804,14884,16840,19125,28260,
chr8	17913924	17941879	NM_177924	0	-	17915042	17941567	0	14	1208,57,124,132,82,55,145,46,75,79,87,91,47,390,	0,2419,2925,3156,4961,5270,5863,6769,8041,10804,13376,14884,19125,27565,
chr8	23699433	23712320	NM_003155	0	-	23702282	23712036	0	4	3120,212,143,402,	0,9399,10321,12485,
chr8	30239634	30242917	NR_046205	0	-	30242917	30242917	0	3	497,154,258,	0,1425,3025,
chr8	48649475	48650726	NM_005195	0	-	48649872	48650682	0	1	1251,	0,
chr8	57353512	57358593	NM_006211	0	-	57353830	57358512	0	2	984,219,	0,4862,
chr8	57353512	57359282	NM_001135690	0	-	57353830	57358512	0	4	984,141,56,155,	0,4862,5472,5615,
chr8	59168329	59184660	NR_105005	0	-	59184660	59184660	0	8	323,75,59,228,277,229,267,232,	0,1323,2016,3278,3977,4754,15510,16099,
chr8	62627346	62627418	NR_039680	0	+	62627418	62627418	0	1	72,	0,
chr8	72753776	72756731	NM_005098	0	-	72754895	72756413	0	2	1206,852,	0,2103,
chr8	77892493	77913280	NM_001172086	0	-	77895496	77896414	0	5	3938,110,32,143,162,	0,5929,8049,19732,20625,
chr8	77892493	77913280	NM_001172087	0	-	77895496	77896414	0	3	3938,143,162,	0,19732,20625,
chr8	77892493	77912524	NM_000318	0	-	77895496	77896414	0	4	3938,110,32,299,	0,5929,8049,19732,
chr8	77892493	77912524	NM_001079867	0	-	77895496	77896414	0	3	3938,110,299,	0,5929,19732,
chr8	79635082	79636609	NR_077236	0	-	79636609	79636609	0	1	1527,	0,
chr8	94928249	94928347	NR_039602	0	-	94928347	94928347	0	1	98,	0,
chr8	95261484	95274547	NM_181702	0	-	95262537	95272731	0	5	1331,205,77,340,115,	0,2762,3779,10916,12948,
chr8	95261484	95274547	NM_005261	0	-	95262537	95272731	0	5	1331,205,77,340,230,	0,2762,3779,10916,12833,
chr8	104145190	104153570	NR_027071	0	-	104153570	104153570	0	2	407,89,	0,8291,
chr8	107771710	107782472	NM_139166	0	-	107773264	107782418	0	2	2032,722,	0,10040,
chr8	122651585	122657564	NR_002835	0	+	122657564	122657564	0	4	823,257,148,1059,	0,1844,3238,4920,
chr8	125985538	125991630	NM_152412	0	+	125987882	125990100	0	3	120,114,3041,	0,2309,3051,
chr8	128748314	128753680	NM_002467	0	+	128748839	128753204	0	3	555,772,1039,	0,2179,4327,
chr9	27245681	27282791	NR_026679	0	-	27282791	27282791	0	17	79,121,108,74,207,92,57,97,162,197,169,147,226,368,188,157,464,	0,1706,12728,13011,16146,17028,17525,22737,26243,28406,30098,31280,31867,32677,34744,35084,36646,
chr9	4839768	4861077	NM_001286701	0	+	4841205	4860275	0	5	91,156,157,104,953,	0,1433,4756,9678,20356,
chr9	2158451	2193623	NM_001289399	0	+	2159816	2192739	0	8	102,96,218,106,102,133,143,920,	0,1362,3234,23119,23689,27644,32814,34252,
chr9	2158455	2193623	NM_001289400	0	+	2158975	2192739	0	8	523,96,218,106,102,133,143,920,	0,1358,3230,23115,23685,27640,32810,34248,
chr9	4850296	4850375	NR_029836	0	+	4850375	4850375	0	1	79,	0,
chr9	13406378	13431328	NR_033863	0	-	13431328	13431328	0	3	2054,147,127,	0,10019,24823,
chr9	21967750	21975132	NM_001195132	0	-	21968723	21974826	0	4	491,197,307,456,	0,823,3150,6926,
chr9	21967750	21974826	NM_058197	0	-	21974475	21974826	0	3	491,307,424,	0,3150,6652,
chr9	21967750	21975132	NM_000077	0	-	21968227	21974826	0	3	491,307,456,	0,3150,6926,
chr9	22002901	22009312	NM_004936	0	-	22005985	22008952	0	2	3345,516,	0,5895,
chr9	22002901	22009312	NM_078487	0	-	22008715	22008952	0	2	3345,639,	0,5772,
chr9	21967137	21967753	NR_024274	0	+	21967753	21967753	0	1	616,	0,
chr9	22446839	22452472	NM_022160	0	+	22447064	22451910	0	2	892,1410,	0,4223,
chr9	27546542	27573491	NM_018325	0	-	27548233	27567118	0	11	1878,110,58,236,117,73,65,96,60,488,63,	0,2012,4105,10016,11946,13682,15040,15836,18986,20132,26886,
chr9	27546542	27573864	NM_001256054	0	-	27548233	27567118	0	11	1878,110,58,236,117,73,65,96,60,488,158,	0,2012,4105,10016,11946,13682,15040,15836,18986,20132,27164,
chr9	86595636	86618987	NM_024945	0	+	86615901	86617779	0	3	283,89,3122,	0,18987,20229,
chr9	89559276	89562104	NM_002048	0	-	89560656	89561694	0	1	2828,	0,
chr9	91360750	91360820	NR_036252	0	-	91360820	91360820	0	1	70,	0,
chr9	108210314	108234420	NM_031919	0	+	108210501	108234379	0	4	202,96,132,236,	0,16202,20159,23870,
chr9	117663424	117692875	NM_001244	0	-	117666210	117692583	0	4	3181,72,43,487,	0,4683,16951,28964,
chr9	117655622	117692875	NM_001252290	0	-	117656358	117692583	0	5	822,99,72,43,487,	0,10884,12485,24753,36766,
chrX	102330749	102348022	NM_022052	0	-	102331217	102347951	0	20	179,61,133,73,43,116,59,108,56,69,37,110,89,70,81,105,84,154,169,99,	0,419,1792,2738,3399,3537,3762,3941,4191,4326,4754,6433,6938,7182,7371,7576,7787,8520,8893,17174,
chrX	114058016	114058127	NR_029955	0	+	114058127	114058127	0	1	111,	0,
chrX	120006451	120009779	NM_001145718	0	-	120007749	120009524	0	3	143,156,1030,	0,1267,2298,
chrX	120116320	120119638	NM_001080146	0	-	120117629	120119383	0	3	140,156,997,	0,1278,2321,
chrX	120116320	120119638	NM_001080141	0	-	120117629	120119383	0	3	140,156,997,	0,1278,2321,
chrX	122318095	122338533	NM_001256743	0	+	122318387	122338270	0	4	401,159,146,283,	0,1588,18392,20155,
chr10	4692376	4720262	NR_024475	0	-	4720262	4720262	0	4	1019,125,228,22,	0,7416,9268,27864,
chr10	91087575	91100725	NM_001549	0	+	91087830	91099885	0	2	260,2308,	0,10842,
chr10	90562486	90580303	NM_001128215	0	+	90562653	90580258	0	9	314,118,199,110,137,147,72,72,315,	0,5568,10367,11800,12358,12627,14086,15095,17502,
chr10	91092235	91100725	NM_001289759	0	+	91098568	91099885	0	3	149,122,2308,	0,4942,6182,
chr10	91087575	91100725	NM_001289758	0	+	91098568	91099885	0	3	260,118,2308,	0,9606,10842,
chr10	91092235	91100725	NM_001031683	0	+	91092379	91099885	0	2	149,2308,	0,6182,
chr10	4698347	4704606	NR_015425	0	+	4704606	4704606	0	3	165,130,716,	0,3826,5543,
chr10	5005453	5020158	NM_001353	0	+	5005636	5019934	0	9	267,168,117,78,123,110,166,83,267,	0,2652,3665,5047,5560,8939,9322,12589,14438,
chr10	10826401	10836877	NR_027082	0	-	10836877	10836877	0	4	231,91,154,217,	0,2206,7933,10259,
chr10	23605519	23633772	NM_153714	0	-	23607838	23633706	0	5	2328,75,144,121,275,	0,4150,5803,16471,27978,
chr10	23728197	23731310	NM_001145373	0	+	23728386	23729832	0	1	3113,	0,
chr10	30981202	31005942	NR_036438	0	+	31005942	31005942	0	10	24,156,137,399,176,145,277,156,126,87,	0,3648,5102,5843,7813,11248,12139,17024,20284,24653,
chr10	31605456	31608024	NR_024284	0	-	31608024	31608024	0	2	2013,200,	0,2368,
chr10	35927176	35930362	NM_031866	0	-	35928272	35930357	0	1	3186,	0,
chr10	35930099	35930180	NR_039831	0	-	35930180	35930180	0	1	81,	0,
chr10	44788197	44790097	NM_001258000	0	+	44788208	44789391	0	3	184,189,737,	0,551,1163,
chr10	44872509	44880545	NM_199168	0	-	44874080	44880453	0	3	1662,118,153,	0,3701,7883,
chr10	44872509	44880545	NM_001178134	0	-	44873196	44880453	0	4	844,87,118,153,	0,1575,3701,7883,
chr10	44871314	44880545	NM_001033886	0	-	44871386	44880453	0	4	166,87,118,153,	0,2770,4896,9078,
chr10	49609654	49647402	NM_002750	0	+	49609703	49642938	0	11	171,130,59,139,166,72,183,125,64,78,4481,	0,3240,8267,8418,18543,22476,24276,24768,25468,29581,33267,
chr10	49609654	49647402	NM_139049	0	+	49609703	49643072	0	11	171,130,59,139,166,72,183,125,64,78,4476,	0,3240,8267,8418,18543,22476,24276,24768,25468,29581,33272,
chr10	49609654	49647402	NM_139046	0	+	49609703	49642938	0	11	171,130,59,139,166,72,183,125,64,78,4481,	0,3240,8267,8418,18543,22902,24276,24768,25468,29581,33267,
chr10	49609654	49647402	NM_001278548	0	+	49609703	49642938	0	10	171,130,59,139,166,27,125,64,78,4481,	0,3240,8267,8418,18543,24432,24768,25468,29581,33267,
chr10	54074040	54077417	NM_012242	0	+	54074194	54076567	0	4	397,163,141,1104,	0,642,2014,2273,
chr10	54056607	54073888	NR_038277	0	-	54073888	54073888	0	6	1066,326,140,138,88,495,	0,3665,4413,12552,16550,16786,
chr10	62538211	62546827	NM_001170407	0	+	62539923	62545557	0	4	117,62,157,1406,	0,1687,6251,7210,
chr10	62538088	62546827	NM_001170406	0	+	62539923	62545557	0	4	129,62,157,1406,	0,1810,6374,7333,
chr10	64571755	64578927	NM_001136178	0	-	64572966	64575789	0	4	2473,209,107,62,	0,3865,6545,7110,
chr10	77162811	77168740	NR_110299	0	+	77168740	77168740	0	2	298,1728,	0,4201,
chr10	77161285	77168740	NR_024421	0	+	77168740	77168740	0	2	734,1728,	0,5727,
chr10	77163513	77168740	NR_024422	0	+	77168740	77168740	0	2	302,1728,	0,3499,
chr10	77163922	77168740	NR_110302	0	+	77168740	77168740	0	2	120,1728,	0,3090,
chr10	77162654	77168740	NR_110301	0	+	77168740	77168740	0	2	187,1728,	0,4358,
chr10	77163634	77168740	NR_110300	0	+	77168740	77168740	0	2	70,1728,	0,3378,
chr10	81315607	81320163	NM_001098668	0	-	81316964	81319239	0	6	1734,78,120,195,30,44,	0,2200,3034,3460,4117,4512,
chr10	89263637	89263711	NR_039825	0	+	89263711	89263711	0	1	74,	0,
chr10	90424145	90438572	NM_004190	0	+	90427054	90438438	0	10	103,116,118,199,110,137,147,72,72,371,	0,2898,3180,4169,5448,7440,9199,11197,11820,14056,
chr10	90424145	90438572	NM_001198829	0	+	90425297	90438438	0	11	103,81,116,118,199,110,137,147,72,72,371,	0,1090,2898,3180,4169,5448,7440,9199,11197,11820,14056,
chr10	90424145	90438572	NM_001198828	0	+	90427054	90438438	0	10	103,116,118,100,110,137,147,72,72,371,	0,2898,3180,4268,5448,7440,9199,11197,11820,14056,
chr10	90424145	90438572	NM_001198830	0	+	90425297	90438438	0	11	103,81,116,118,100,110,137,147,72,72,371,	0,1090,2898,3180,4268,5448,7440,9199,11197,11820,14056,
chr10	90965693	90967071	NM_003956	0	-	90966230	90967049	0	1	1378,	0,
chr10	91451056	91457685	NR_026835	0	-	91457685	91457685	0	2	3503,159,	0,6470,
chr10	92671856	92681032	NM_014391	0	-	92672622	92680784	0	9	877,99,99,99,99,108,138,180,275,	0,3443,3682,4071,5632,6765,7031,8069,8901,
chr10	93388196	93392858	NM_005398	0	-	93389683	93392726	0	2	2427,146,	0,4516,
chr11	111126706	111156972	NM_198498	0	+	111152158	111156779	0	4	111,43,302,595,	0,25416,28094,29671,
chr11	27515964	27528326	NM_018362	0	-	27520195	27528299	0	5	4387,210,72,119,64,	0,4941,7077,7384,12298,
chr11	82443045	82444906	NM_175885	0	-	82443490	82444771	0	1	1861,	0,
chr11	5220964	5221930	NM_001004760	0	-	5220964	5221930	0	1	966,	0,
chr11	7870597	7871118	NR_027711	0	+	7871118	7871118	0	1	521,	0,
chr11	8008866	8017719	NM_003754	0	+	8008899	8017569	0	8	397,71,80,138,92,137,114,228,	0,4461,4764,5567,7106,7662,7934,8625,
chr11	9776316	9781080	NR_033972	0	-	9781080	9781080	0	3	2129,77,105,	0,2997,4659,
chr11	27015627	27018632	NM_203371	0	+	27016073	27016709	0	1	3005,	0,
chr11	27360060	27384795	NM_030771	0	-	27360367	27384741	0	6	522,142,159,108,139,413,	0,2182,2878,11818,18889,24322,
chr11	27370418	27384795	NM_080654	0	-	27371794	27384741	0	3	1568,139,413,	0,8531,13964,
chr11	27676441	27681196	NM_170735	0	-	27679367	27680111	0	1	4755,	0,
chr11	27676441	27681196	NM_001143816	0	-	27679367	27680111	0	2	3691,830,	0,3925,
chr11	35639734	35642421	NM_014344	0	+	35640184	35641498	0	1	2687,	0,
chr11	82783107	82784754	NR_038903	0	+	82784754	82784754	0	3	81,182,410,	0,557,1237,
chr11	85405264	85425791	NM_032379	0	-	85406237	85425491	0	9	1119,206,100,79,171,103,170,120,336,	0,1961,3757,6293,10636,13207,15109,16891,20191,
chr11	96085928	96123083	NM_024725	0	-	96086809	96117911	0	10	950,186,171,125,93,205,800,40,84,76,	0,6228,12215,18248,20610,30504,31197,33489,34765,37079,
chr11	102660640	102668966	NM_002421	0	-	102661142	102668823	0	10	612,104,163,134,118,156,126,149,245,248,	0,793,1423,2695,5264,5542,6754,7104,7346,8078,
chr11	102660640	102668966	NM_001145938	0	-	102661142	102668138	0	10	612,104,163,134,118,156,126,149,204,137,	0,793,1423,2695,5264,5542,6754,7104,7346,8189,
chr11	102813720	102826463	NM_002427	0	-	102814994	102826434	0	10	1375,104,160,134,118,162,126,149,242,149,	0,2654,4899,6033,7118,9020,11164,11466,12260,12594,
chr11	105948291	105969419	NM_015423	0	+	105948437	105967634	0	6	329,226,122,162,72,1950,	0,1902,12992,13751,17018,19178,
chr11	108342832	108369159	NM_153705	0	-	108345553	108369093	0	8	2847,105,195,197,217,284,198,268,	0,5501,7195,9074,9900,14051,18864,26059,
chr12	92534053	92539673	NM_001731	0	-	92537855	92539311	0	2	4170,510,	0,5110,
chr12	7342281	7364079	NM_001131024	0	+	7342973	7362819	0	15	65,163,36,133,132,103,91,93,120,144,71,213,166,158,1462,	0,676,1202,1540,1883,9325,12065,12926,13746,17973,18324,18771,19319,19997,20336,
chr12	7342957	7364079	NM_000319	0	+	7342973	7362819	0	15	163,36,133,132,103,91,111,93,96,144,71,213,166,158,1462,	0,526,864,1207,8649,11389,11879,12250,13094,17297,17648,18095,18643,19321,19660,
chr12	7342281	7364079	NM_001131023	0	+	7342973	7362819	0	16	65,208,36,133,132,103,91,111,93,120,144,71,213,166,158,1462,	0,676,1202,1540,1883,9325,12065,12555,12926,13746,17973,18324,18771,19319,19997,20336,
chr12	7342281	7364079	NM_001131025	0	+	7342973	7362819	0	16	531,163,36,133,132,103,91,111,93,120,144,71,213,166,158,1462,	0,676,1202,1540,1883,9325,12065,12555,12926,13746,17973,18324,18771,19319,19997,20336,
chr12	7341758	7371169	NM_001131026	0	+	7342973	7362819	0	18	369,195,163,36,133,132,103,91,111,93,120,144,71,213,166,158,221,172,	0,859,1199,1725,2063,2406,9848,12588,13078,13449,14269,18496,18847,19294,19842,20520,20859,29239,
chr12	10568182	10573194	NM_007333	0	-	10568206	10573149	0	6	211,101,155,45,99,232,	0,1083,2760,3460,4282,4780,
chr12	10564913	10573194	NM_002261	0	-	10565170	10573149	0	7	302,91,101,155,45,99,232,	0,3389,4352,6029,6729,7551,8049,
chr12	10559982	10562356	NM_013431	0	-	10560251	10562174	0	4	406,54,99,369,	0,945,1528,2005,
chr12	10583205	10588592	NM_002260	0	-	10583715	10588585	0	6	622,101,152,45,99,194,	0,1499,3184,3879,4705,5193,
chr12	11213963	11214893	NM_176887	0	-	11213963	11214893	0	1	930,	0,
chr12	21654698	21671337	NM_016072	0	+	21654857	21668641	0	5	184,92,179,82,2735,	0,5120,6618,10530,13904,
chr12	22199109	22218606	NM_018686	0	+	22199237	22218245	0	8	388,143,156,134,95,172,154,552,	0,8973,9279,12391,14656,15105,16105,18945,
chr12	24719897	24737102	NR_029451	0	-	24737102	24737102	0	4	245,128,124,1213,	0,698,4570,15992,
chr12	26272958	26278003	NM_030762	0	-	26274998	26277712	0	5	3143,112,108,64,353,	0,3604,4046,4493,4692,
chr12	28115253	28122894	NM_198964	0	-	28116276	28122427	0	3	1450,123,281,	0,7073,7360,
chr12	28115253	28124916	NM_002820	0	-	28116276	28122427	0	4	1450,123,243,57,	0,7073,7704,9606,
chr12	29433348	29470781	NR_103860	0	-	29470781	29470781	0	7	1127,197,114,475,195,133,141,	0,1748,11799,12650,27434,29355,37292,
chr12	46119502	46121704	NR_028408	0	-	46121704	46121704	0	1	2202,	0,
chr12	47470382	47473734	NM_001143668	0	-	47471216	47472785	0	3	2466,102,490,	0,2547,2862,
chr12	47469489	47473734	NM_181847	0	-	47471216	47472785	0	2	3359,490,	0,3755,
chr12	47581594	47581674	NR_039847	0	+	47581674	47581674	0	1	80,	0,
chr12	47602202	47610226	NR_026544	0	-	47610226	47610226	0	3	2342,100,60,	0,7745,7964,
chr12	51818593	51834963	NR_047672	0	+	51834963	51834963	0	3	226,82,201,	0,15898,16169,
chr12	52908358	52914243	NM_000424	0	-	52908725	52914080	0	9	666,35,221,126,165,96,61,215,718,	0,1223,2062,2532,3015,3322,3528,4371,5167,
chr12	54329111	54333427	NR_047507	0	-	54333427	54333427	0	3	1042,193,173,	0,1837,4143,
chr12	55248298	55252174	NM_058173	0	+	55248366	55252026	0	4	126,42,123,198,	0,601,2255,3678,
chr12	55342086	55367516	NM_001261844	0	-	55354952	55359868	0	10	2088,100,812,209,99,37,54,50,43,122,	0,12865,14128,15439,17750,18085,18880,19540,25174,25308,
chr12	55342086	55375622	NM_001098815	0	-	55354952	55368346	0	11	2088,100,812,209,99,37,54,50,43,208,65,	0,12865,14128,15439,17750,18085,18880,19540,25174,26097,33471,
chr12	55342086	55367516	NM_014796	0	-	55354952	55359868	0	9	2088,100,812,209,99,37,54,50,256,	0,12865,14128,15439,17750,18085,18880,19540,25174,
chr12	62654139	62654235	NR_106740	0	+	62654235	62654235	0	1	96,	0,
chr12	68688345	68726161	NM_017440	0	-	68689033	68726025	0	14	801,60,253,110,110,318,176,100,104,168,135,365,115,154,	0,2357,8054,18877,19078,20382,21512,26781,26959,28507,30875,32091,36541,37662,
chr12	68688345	68726161	NM_001205028	0	-	68689033	68726025	0	14	801,60,253,110,110,318,176,30,100,104,168,365,115,154,	0,2357,8054,18877,19078,20382,21512,22015,26781,26959,28507,32091,36541,37662,
chr12	69742133	69748013	NM_000239	0	+	69742188	69746999	0	4	191,165,79,1081,	0,1754,3866,4799,
chr12	76419226	76425556	NM_007350	0	-	76424315	76425521	0	2	4646,1267,	0,5063,
chr12	85408093	85430055	NM_001100917	0	-	85408265	85423724	0	9	241,84,144,111,75,125,73,93,74,	0,1573,3141,5311,9010,13583,15403,15565,21888,
chr12	86198330	86230318	NM_005447	0	-	86198479	86229979	0	2	1410,386,	0,31602,
chr12	89404902	89413469	NR_038385	0	-	89413469	89413469	0	3	2192,177,140,	0,3566,8427,
chr12	89741601	89746636	NM_001946	0	-	89743030	89745816	0	3	1737,438,1220,	0,2763,3815,
chr12	89741601	89746636	NM_022652	0	-	89743030	89745816	0	2	1737,1220,	0,3815,
chr12	90102731	90105729	NR_028138	0	+	90105729	90105729	0	1	2998,	0,
chr12	91345991	91348953	NM_152638	0	-	91347298	91348519	0	1	2962,	0,
chr12	93130264	93165868	NM_001004330	0	+	93131294	93163971	0	12	89,144,96,102,114,175,116,94,80,154,98,2005,	0,889,4364,5002,8989,17601,19336,19809,25263,27552,32494,33599,
chr13	31456698	31457532	NR_103813	0	+	31457532	31457532	0	2	98,302,	0,532,
chr13	49151109	49155037	NR_051983	0	-	49155037	49155037	0	3	886,76,61,	0,1039,3867,
chr13	22245214	22278640	NM_002010	0	+	22246051	22275574	0	3	1114,104,3312,	0,9966,30114,
chr13	24043650	24061603	NR_038995	0	+	24061603	24061603	0	3	680,177,1230,	0,1002,16723,
chr13	24736554	24736643	NR_031753	0	+	24736643	24736643	0	1	89,	0,
chr13	32598195	32605776	NR_103839	0	-	32605776	32605776	0	4	2038,51,92,189,	0,3144,3516,7392,
chr13	36047925	36050832	NM_005584	0	-	36049195	36050275	0	1	2907,	0,
chr13	41384901	41384997	NR_030352	0	+	41384997	41384997	0	1	96,	0,
chr13	42031541	42045013	NM_014059	0	+	42031843	42044621	0	5	351,186,108,63,400,	0,879,9417,11370,13072,
chr13	42016699	42017902	NR_002163	0	+	42017902	42017902	0	1	1203,	0,
chr13	45006278	45011390	NM_001243797	0	-	45008761	45010182	0	3	2741,52,79,	0,3901,5033,
chr13	45006278	45011060	NM_006022	0	-	45008761	45010764	0	3	2741,52,421,	0,3901,4361,
chr13	52023619	52027275	NM_001039938	0	-	52025151	52026661	0	3	1691,78,725,	0,2494,2931,
chr13	52027480	52028851	NR_103812	0	+	52028851	52028851	0	2	74,713,	0,658,
chr13	60587436	60618490	NR_051994	0	+	60618490	60618490	0	4	69,88,109,161,	0,7618,29378,30893,
chr13	60587436	60618490	NR_051993	0	+	60618490	60618490	0	3	69,109,161,	0,29378,30893,
chr13	60586851	60618490	NR_046539	0	+	60618490	60618490	0	4	141,88,109,161,	0,8203,29963,31478,
chr13	60586851	60618490	NR_109838	0	+	60618490	60618490	0	5	141,88,119,109,161,	0,8203,12023,29963,31478,
chr13	76099354	76123575	NM_001287394	0	-	76100724	76104375	0	3	1421,153,117,	0,4895,24104,
chr13	76445173	76457948	NM_001257995	0	+	76445262	76457238	0	4	206,78,121,763,	0,2619,2814,12012,
chr13	77454303	77460540	NM_138444	0	-	77459305	77460283	0	1	6237,	0,
chr13	80910111	80915086	NM_005842	0	-	80910892	80911840	0	2	1780,330,	0,4645,
chr13	107028910	107030142	NR_034119	0	+	107030142	107030142	0	3	103,218,595,	0,304,637,
chr14	59104756	59115038	NM_016651	0	+	59104920	59113852	0	4	509,133,156,3063,	0,2697,3553,7219,
chr14	59105554	59115038	NR_046095	0	+	59115038	59115038	0	4	426,133,156,2952,	0,1899,2755,6532,
chr14	59104756	59115038	NM_001079520	0	+	59104920	59113852	0	4	509,133,156,2952,	0,2697,3553,7330,
chr14	59100785	59115038	NR_046093	0	+	59115038	59115038	0	4	118,133,156,2952,	0,6668,7524,11301,
chr14	32544624	32545905	NR_027263	0	-	32545905	32545905	0	1	1281,	0,
chr14	38723204	38725575	NM_175060	0	-	38723754	38725227	0	1	2371,	0,
chr14	51706885	51724372	NM_030755	0	+	51707010	51721237	0	8	277,116,46,129,46,102,73,3314,	0,3688,5145,6924,9158,9300,9525,14173,
chr14	52116235	52118462	NR_037676	0	-	52118462	52118462	0	1	2227,	0,
chr14	52734430	52743442	NM_001281469	0	+	52734532	52736213	0	3	948,91,1994,	0,1738,7018,
chr14	52734430	52743442	NM_000953	0	+	52734532	52741682	0	2	948,1994,	0,7018,
chr14	56042874	56046810	NR_027123	0	-	56046810	56046810	0	3	1223,132,157,	0,2449,3779,
chr14	61438166	61447782	NM_020810	0	-	61441826	61447691	0	5	3746,652,125,656,102,	0,4026,6065,7782,9514,
chr14	62147758	62162541	NR_047116	0	-	62162541	62162541	0	2	535,117,	0,14666,
chr14	62584074	62600903	NR_015358	0	+	62600903	62600903	0	4	232,124,116,6163,	0,1334,10440,10666,
chr14	62600867	62606691	NR_104063	0	-	62606691	62606691	0	2	229,65,	0,5759,
chr14	65877310	65879335	NR_024334	0	-	65879335	65879335	0	1	2025,	0,
chr14	101393678	101393749	NR_003230	0	+	101393749	101393749	0	1	71,	0,
chr14	101391157	101391227	NR_003229	0	+	101391227	101391227	0	1	70,	0,
chr14	101491900	101491988	NR_031713	0	+	101491988	101491988	0	1	88,	0,
chr14	101492068	101492154	NR_029890	0	+	101492154	101492154	0	1	86,	0,
chr14	101491353	101491414	NR_029872	0	+	101491414	101491414	0	1	61,	0,
chr14	101488402	101488469	NR_029871	0	+	101488469	101488469	0	1	67,	0,
chr14	101498323	101498401	NR_030619	0	+	101498401	101498401	0	1	78,	0,
chr14	101496388	101496466	NR_036132	0	+	101496466	101496466	0	1	78,	0,
chr14	101489661	101489757	NR_030389	0	+	101489757	101489757	0	1	96,	0,
chr14	101490130	101490193	NR_029841	0	+	101490193	101490193	0	1	63,	0,
chr14	101493436	101493520	NR_029968	0	+	101493520	101493520	0	1	84,	0,
chr14	101493121	101493201	NR_029967	0	+	101493201	101493201	0	1	80,	0,
chr14	101495970	101496051	NR_030174	0	+	101496051	101496051	0	1	81,	0,
chr14	101492356	101492444	NR_030406	0	+	101492444	101492444	0	1	88,	0,
chr15	56989952	57026284	NM_001288589	0	-	56993034	56999307	0	6	3318,66,147,69,44,629,	0,3418,6366,9327,9508,35703,
chr15	56989952	57026284	NM_001002844	0	-	56993034	56999307	0	6	3318,66,147,62,44,629,	0,3418,6366,9327,9508,35703,
chr15	80445232	80478924	NM_000137	0	+	80445396	80478551	0	14	245,111,122,50,91,98,53,100,131,76,47,102,118,453,	0,5169,6865,7519,9355,15161,15373,19258,20123,22125,24646,27233,28151,33239,
chr15	33010204	33026870	NM_001191323	0	+	33022891	33023446	0	3	158,115,3742,	0,12686,12924,
chr15	33010204	33026870	NM_001191322	0	+	33022891	33023446	0	3	158,28,3742,	0,12686,12924,
chr15	33010204	33026870	NM_013372	0	+	33022891	33023446	0	2	158,3980,	0,12686,
chr15	33010301	33011066	NR_109767	0	-	33011066	33011066	0	2	264,321,	0,444,
chr15	37156643	37178734	NR_024264	0	-	37178734	37178734	0	7	2204,96,97,102,172,203,113,	0,4301,11917,15319,17054,17887,21978,
chr15	57178367	57210697	NR_015419	0	-	57210697	57210697	0	4	1755,154,148,960,	0,3844,30895,31370,
chr15	69373189	69388163	NR_026949	0	+	69388163	69388163	0	4	527,200,676,1123,	0,10065,10842,13851,
chr15	71402582	71407839	NM_001102658	0	-	71403489	71404621	0	4	1183,147,129,372,	0,1904,3391,4885,
chr15	77516249	77517746	NR_026813	0	-	77517746	77517746	0	1	1497,	0,
chr15	102382321	102390527	NR_046417	0	+	102390527	102390527	0	5	30,83,98,139,1704,	0,803,1357,6270,6502,
chr16	82181766	82203829	NM_005792	0	-	82182335	82203780	0	5	702,95,91,113,100,	0,1147,3262,15920,21963,
chr17	13927814	13928915	NR_003261	0	+	13928915	13928915	0	1	1101,	0,
chr17	14207056	14209062	NR_026880	0	+	14209062	14209062	0	1	2006,	0,
chr17	16524047	16557167	NM_020787	0	-	16525601	16553058	0	6	3776,96,127,66,89,90,	0,13128,13896,26595,28924,33030,
chr17	33762114	33775856	NM_144682	0	-	33767613	33772699	0	6	6271,724,132,1079,147,116,	0,6467,8693,9519,12172,13626,
chr17	39471168	39471947	NM_031964	0	-	39471584	39471902	0	1	779,	0,
chr17	66531256	66554568	NR_027751	0	-	66554568	66554568	0	11	2626,60,82,135,181,116,89,79,51,185,98,	0,4221,4769,5733,6869,7578,8513,16757,19661,20443,23214,
chr17	70117160	70122560	NM_000346	0	+	70117532	70120528	0	3	803,254,2877,	0,1699,2523,
chr18	3247527	3256234	NM_006471	0	+	3253245	3255916	0	4	380,196,162,491,	0,5703,6359,8216,
chr18	3466247	3478976	NR_110429	0	+	3478976	3478976	0	3	108,170,223,	0,877,12506,
chr18	3466247	3478976	NR_110428	0	+	3478976	3478976	0	3	108,144,223,	0,877,12506,
chr18	19993563	19997878	NM_172241	0	-	19995536	19997774	0	1	4315,	0,
chr18	61254533	61266433	NM_012397	0	+	61255901	61264597	0	8	151,182,60,129,118,143,156,2241,	0,1351,2356,5048,5554,7055,7729,9659,
chr18	61616587	61627645	NM_001123366	0	+	61620689	61627589	0	4	47,174,150,254,	0,4000,5054,10804,
chr19	43511808	43530631	NM_203287	0	-	43514149	43530524	0	5	454,84,255,279,171,	0,2301,7459,11113,18652,
chr19	43511808	43530631	NM_002785	0	-	43514149	43530524	0	6	386,84,255,279,366,171,	0,2301,7459,11113,17034,18652,
chr19	43511808	43530631	NM_001113410	0	-	43514149	43530524	0	5	386,84,255,279,171,	0,2301,7459,11113,18652,
chr19	43407767	43422076	NM_002782	0	-	43407805	43421944	0	6	106,255,279,279,363,196,	0,3306,3960,6964,12509,14113,
chr19	43406233	43422076	NM_001031850	0	-	43406563	43421944	0	6	365,255,279,279,363,196,	0,4840,5494,8498,14043,15647,
chr19	43671894	43690688	NM_001130014	0	-	43674246	43690557	0	6	393,84,255,279,366,195,	0,2312,7472,8127,17039,18599,
chr19	43671894	43690688	NM_002781	0	-	43674246	43690557	0	6	461,84,255,279,366,195,	0,2312,7472,8127,17039,18599,
chr20	4201277	4229659	NM_000678	0	-	4202169	4229604	0	2	1500,1166,	0,27216,
chr20	52769987	52790516	NM_001128915	0	-	52773717	52790118	0	11	1313,121,79,167,146,112,92,97,94,191,656,	0,3720,4637,5508,9268,11003,12293,16143,18128,19460,19873,
chr20	52769987	52790516	NM_000782	0	-	52773717	52790118	0	12	1313,121,198,79,167,146,112,92,97,94,191,656,	0,3720,3939,4637,5508,9268,11003,12293,16143,18128,19460,19873,
chr21	30517879	30548210	NM_001286624	0	+	30532294	30547213	0	4	149,62,116,1178,	0,3630,14382,29153,
chr21	17962556	17962645	NR_029694	0	+	17962645	17962645	0	1	89,	0,
chr21	30248385	30257695	NM_013240	0	-	30248706	30257667	0	6	428,142,84,91,87,162,	0,2128,3806,6096,6921,9148,
chr21	30244512	30257695	NR_047510	0	-	30257695	30257695	0	7	549,180,142,84,91,87,162,	0,4121,6001,7679,9969,10794,13021,
chr21	30248385	30257695	NM_182749	0	-	30248706	30257667	0	5	428,142,91,87,162,	0,2128,6096,6921,9148,
chr21	30449791	30482112	NM_001286623	0	+	30458181	30481365	0	7	243,157,105,76,94,143,752,	0,3081,8342,14030,14197,14968,31569,
chr21	36410232	36411723	NR_026812	0	-	36411723	36411723	0	1	1491,	0,
chr21	40110878	40124181	NR_027067	0	-	40124181	40124181	0	4	375,99,118,51,	0,1361,7344,13252,

## Sheet: Tab10 Dec. boun. genes in LTR
Table 10. Genes localized in decreased H3K9me2 boundaries in HMC-LTR
chromosome	chromStart	chromEnd	name	score	strand	thickStart	thickEnd	itemRgb	blockCount	blockSize	blockStart
chr1	93307716	93342707	NM_001252271	0	-	93308939	93341966	0	5	2036,177,108,135,190,	0,5023,8688,34136,34801,
chr1	186640943	186649559	NM_000963	0	-	186643484	186649422	0	10	2951,148,287,247,84,182,144,144,117,189,	0,3437,4086,4655,5021,5837,6449,7246,7510,8427,
chr1	119911401	119936751	NM_001005783	0	+	119923708	119936463	0	9	124,220,139,152,278,210,159,70,344,	0,11725,12299,14136,15997,17843,23331,23839,25006,
chr1	119911401	119936751	NM_016527	0	+	119923708	119936463	0	8	124,139,152,278,210,159,70,344,	0,12299,14136,15997,17843,23331,23839,25006,
chr1	167885912	167906307	NM_015415	0	-	167887560	167905079	0	6	1685,112,85,41,166,65,	0,3304,3872,7822,19058,20330,
chr1	167885912	167905439	NR_026550	0	-	167905439	167905439	0	5	1685,112,85,41,469,	0,3304,3872,7822,19058,
chr1	167885912	167906307	NM_001143674	0	-	167887560	167905079	0	6	1685,112,85,41,166,131,	0,3304,3872,7822,19058,20264,
chr1	169075946	169101960	NM_001677	0	+	169076067	169100793	0	6	218,129,156,185,81,1431,	0,4661,18175,20515,23301,24583,
chr1	177975274	178007142	NR_037167	0	-	178007142	178007142	0	10	2010,229,83,101,110,66,59,97,108,111,	0,16300,18264,20015,25411,26290,26887,28565,31554,31757,
chr1	12776117	12788726	NM_001103169	0	+	12776343	12785963	0	3	230,64,3538,	0,4767,9071,
chr1	12776117	12788726	NM_001103170	0	+	12779479	12785963	0	4	230,217,64,3538,	0,3359,4767,9071,
chr1	59041094	59043166	NM_002353	0	-	59041856	59042828	0	1	2072,	0,
chr1	65886398	65901690	NM_001198681	0	+	65887099	65897602	0	5	25,132,76,187,4205,	0,612,4587,9146,11087,
chr1	65886130	65901690	NM_017526	0	+	65886407	65897602	0	4	293,76,187,4205,	0,4855,9414,11355,
chr1	65886130	65893692	NM_001198683	0	+	65886407	65893486	0	3	293,76,228,	0,4855,7334,
chr1	78470635	78482995	NM_007034	0	+	78470794	78481931	0	3	370,569,1298,	0,8099,11062,
chr1	79115476	79129763	NM_006417	0	+	79115880	79129496	0	9	114,467,37,196,150,172,101,175,314,	0,394,4451,5222,5570,9520,10762,12912,13973,
chr1	86046443	86049648	NM_001554	0	+	86046667	86048725	0	5	287,214,357,209,1226,	0,604,1167,1655,1979,
chr1	89829435	89853719	NM_198460	0	+	89834110	89851028	0	11	251,213,128,110,197,246,281,213,103,194,2931,	0,4652,5669,14226,14540,16509,17817,18787,19775,20216,21353,
chr1	90090407	90098453	NR_033981	0	-	90098453	90098453	0	3	357,194,238,	0,7167,7808,
chr1	98511625	98511727	NR_029679	0	-	98511727	98511727	0	1	102,	0,
chr1	98510798	98510907	NR_039604	0	-	98510907	98510907	0	1	109,	0,
chr1	147806602	147806678	NR_049810	0	-	147806678	147806678	0	1	76,	0,
chr1	159750758	159752333	NM_017823	0	+	159750890	159752128	0	3	25,269,391,	0,130,1184,
chr1	163273995	163291581	NR_045630	0	-	163291581	163291581	0	4	1108,97,110,170,	0,2027,14976,17416,
chr1	168214818	168216668	NR_026844	0	-	168216668	168216668	0	1	1850,	0,
chr1	168545710	168551315	NM_002995	0	+	168545875	168550458	0	3	226,115,1026,	0,3590,4579,
chr1	170501262	170522974	NM_152281	0	+	170501289	170521603	0	5	163,358,102,141,1819,	0,7088,10369,12583,19893,
chr1	170501262	170514929	NM_001146039	0	+	170501289	170513990	0	4	163,358,102,1084,	0,7088,10369,12583,
chr1	170501262	170522974	NR_027397	0	+	170522974	170522974	0	5	163,362,102,141,1819,	0,7088,10369,12583,19893,
chr1	172106018	172113975	NR_103486	0	-	172113975	172113975	0	4	3718,78,73,182,	0,5257,7486,7775,
chr1	172106018	172113975	NR_038397	0	-	172113975	172113975	0	1	7957,	0,
chr1	172113674	172113784	NR_029618	0	-	172113784	172113784	0	1	110,	0,
chr1	172410596	172413230	NM_002642	0	-	172410868	172411762	0	2	1397,103,	0,2531,
chr1	172410596	172413230	NM_153747	0	-	172410868	172411762	0	2	1374,103,	0,2531,
chr1	175937532	175937676	NR_002998	0	-	175937676	175937676	0	1	144,	0,
chr1	178511930	178518024	NR_033186	0	+	178518024	178518024	0	3	90,691,1796,	0,2417,4298,
chr1	185265521	185286461	NM_006469	0	-	185267166	185278625	0	15	1899,174,132,127,122,225,130,108,126,174,76,170,129,228,377,	0,3320,3609,3827,4047,4582,5044,9146,10624,11099,12410,12613,12993,14705,20563,
chr1	192778168	192781407	NM_002923	0	+	192778201	192780726	0	5	143,102,62,167,876,	0,1127,1331,1942,2363,
chr1	204001574	204010392	NR_027902	0	-	204010392	204010392	0	6	804,163,116,128,130,173,	0,1258,4522,5014,7818,8645,
chr1	212250954	212251027	NR_036068	0	+	212251027	212251027	0	1	73,	0,
chr1	221052742	221058400	NM_021958	0	+	221053199	221058046	0	4	1049,180,185,864,	0,1793,2763,4794,
chr1	233086369	233114219	NM_032324	0	+	233086456	233113977	0	5	121,163,97,210,311,	0,4933,5723,19285,27539,
chr1	234765056	234770526	NR_033927	0	+	234770526	234770526	0	2	437,1833,	0,3637,
chr1	241660856	241683085	NM_000143	0	-	241661127	241683022	0	10	414,154,128,204,166,183,177,111,135,195,	0,2880,4886,6485,8446,11046,14410,16046,19625,22034,
chr1	244214560	244220778	NM_205768	0	+	244214733	244218672	0	2	186,3689,	0,2529,
chr1	244216506	244220780	NM_006352	0	+	244217103	244218672	0	1	4274,	0,
chr1	244212240	244220780	NM_001278196	0	+	244217103	244218672	0	2	55,3691,	0,4849,
chr2	67624441	67637533	NM_019002	0	+	67624580	67637170	0	6	362,129,77,113,2111,491,	0,1859,2240,5552,5915,12601,
chr2	192542797	192553248	NM_001254736	0	+	192546681	192550494	0	6	170,139,72,76,67,2924,	0,918,3874,5657,6158,7527,
chr2	192542860	192553248	NM_001031716	0	+	192543340	192550494	0	6	571,139,72,76,67,2924,	0,855,3811,5594,6095,7464,
chr2	192542861	192553248	NR_045623	0	+	192553248	192553248	0	7	570,139,72,104,76,67,2924,	0,854,3810,4356,5593,6094,7463,
chr2	192542797	192553248	NR_045622	0	+	192553248	192553248	0	7	170,139,72,104,76,67,2924,	0,918,3874,4420,5657,6158,7527,
chr2	202484906	202508252	NM_001044385	0	-	202488977	202508123	0	12	4139,122,94,74,192,124,158,121,138,62,32,171,	0,5842,7137,7892,9046,9545,11867,13127,16564,18805,20709,23175,
chr2	202484906	202507667	NM_152388	0	-	202488977	202507349	0	12	4139,122,94,74,192,124,158,121,138,62,32,336,	0,5842,7137,7892,9046,9545,11867,13127,16564,18805,20709,22425,
chr2	203684328	203693957	NM_001288624	0	-	203684417	203693732	0	4	294,124,73,387,	0,1752,6089,9242,
chr2	7561391	7590381	NR_038432	0	+	7590381	7590381	0	6	127,169,69,114,77,367,	0,5590,7127,8919,24619,28623,
chr2	14772809	14780168	NM_145175	0	+	14774103	14774982	0	2	252,6101,	0,1258,
chr2	19551245	19558372	NM_145260	0	-	19552035	19553566	0	3	926,697,271,	0,1656,6856,
chr2	19548189	19548266	NR_039914	0	+	19548266	19548266	0	1	77,	0,
chr2	64681326	64688517	NM_014181	0	+	64681679	64685562	0	5	389,72,89,178,3099,	0,1151,1396,2095,4092,
chr2	73927635	73928467	NM_016347	0	-	73927748	73928432	0	1	832,	0,
chr2	102953709	102962560	NM_003856	0	+	102954724	102959892	0	8	88,210,211,175,163,72,142,2831,	0,866,1587,2848,3416,4973,5786,6020,
chr2	102953709	102962560	NR_104167	0	+	102962560	102962560	0	9	88,210,211,175,163,170,72,142,2831,	0,866,1587,2848,3416,3938,4973,5786,6020,
chr2	103048748	103048826	NR_039930	0	+	103048826	103048826	0	1	78,	0,
chr2	103035249	103069024	NM_003853	0	+	103039737	103068641	0	12	151,237,170,325,184,151,66,124,152,138,174,799,	0,771,4388,5021,5441,18422,22522,24410,26399,28280,32058,32976,
chr2	108994420	109004270	NM_006588	0	+	108994793	109003888	0	7	542,126,98,127,95,181,495,	0,3797,4420,5128,5451,8227,9355,
chr2	151324706	151344209	NM_001254738	0	-	151326500	151343931	0	5	2046,135,110,88,428,	0,3434,6682,18501,19075,
chr2	151324709	151344209	NM_005168	0	-	151326500	151343931	0	6	2043,135,110,88,188,147,	0,3431,6679,18498,19072,19353,
chr2	152126981	152146430	NM_004688	0	-	152127206	152139462	0	8	408,107,187,107,163,96,87,324,	0,1158,5016,5290,8360,11480,12400,19125,
chr2	152104727	152118389	NM_198557	0	-	152107419	152118241	0	4	3451,101,211,151,	0,4541,7319,13511,
chr2	160471804	160474553	NR_110587	0	+	160474553	160474553	0	2	160,2296,	0,453,
chr2	160471804	160474553	NR_110588	0	+	160474553	160474553	0	2	160,2293,	0,456,
chr2	161114229	161128406	NR_103775	0	-	161128406	161128406	0	2	328,176,	0,14001,
chr2	165544152	165544287	NR_033309	0	-	165544287	165544287	0	1	135,	0,
chr2	177037916	177042857	NR_110463	0	-	177042857	177042857	0	4	3504,163,111,127,	0,4143,4522,4814,
chr2	177028804	177037826	NM_006898	0	+	177033842	177037002	0	3	92,625,1582,	0,4954,7440,
chr2	177037916	177042857	NR_110462	0	-	177042857	177042857	0	2	3504,419,	0,4522,
chr2	177037916	177042857	NR_110464	0	-	177042857	177042857	0	4	3504,163,111,115,	0,4143,4522,4826,
chr2	177037916	177053686	NR_033979	0	-	177053686	177053686	0	3	3504,163,145,	0,4143,15625,
chr2	177037916	177052997	NR_110461	0	-	177052997	177052997	0	4	3504,163,70,205,	0,4143,5840,14876,
chr2	177037916	177053300	NR_110459	0	-	177053300	177053300	0	5	3504,163,146,70,154,	0,4143,4522,5840,15230,
chr2	177037916	177053300	NR_110460	0	-	177053300	177053300	0	5	3504,163,116,70,154,	0,4143,4522,5840,15230,
chr2	177037916	177042857	NR_110458	0	-	177042857	177042857	0	3	3504,163,419,	0,4143,4522,
chr2	177037916	177042857	NR_110468	0	-	177042857	177042857	0	3	3504,163,115,	0,4143,4826,
chr2	177037916	177042857	NR_110467	0	-	177042857	177042857	0	3	3504,163,127,	0,4143,4814,
chr2	177037916	177053300	NR_110466	0	-	177053300	177053300	0	3	3504,163,154,	0,4143,15230,
chr2	177037916	177053300	NR_110465	0	-	177053300	177053300	0	4	3504,163,70,154,	0,4143,5840,15230,
chr2	177494308	177502302	NR_040001	0	-	177502302	177502302	0	3	852,93,113,	0,3452,7881,
chr2	182756442	182759424	NM_001287505	0	+	182756793	182757391	0	2	562,2083,	0,899,
chr2	189842819	189842887	NR_039947	0	-	189842887	189842887	0	1	68,	0,
chr2	189842817	189842886	NR_031647	0	+	189842886	189842886	0	1	69,	0,
chr2	190920425	190927455	NM_005259	0	-	190921983	190927322	0	3	1939,374,506,	0,4362,6524,
chr2	223916647	223920357	NM_080671	0	+	223916862	223918061	0	2	345,2832,	0,878,
chr2	228226873	228244022	NM_024795	0	-	228228439	228243984	0	4	1855,152,66,221,	0,3935,8757,16928,
chr3	87276412	87304698	NM_001244644	0	+	87276703	87302972	0	5	294,195,103,107,1837,	0,18451,22612,26141,26449,
chr3	87276412	87304698	NM_014043	0	+	87276672	87302972	0	6	294,92,195,103,107,1837,	0,13436,18451,22612,26141,26449,
chr3	122283184	122294049	NM_138287	0	+	122283273	122290594	0	5	276,212,1536,218,3525,	0,1521,4151,6117,7340,
chr3	149682690	149688741	NM_053024	0	-	149684275	149688643	0	3	1683,193,230,	0,3454,5821,
chr3	149682690	149688741	NM_002628	0	-	149683953	149688643	0	3	1361,193,230,	0,3454,5821,
chr3	36753912	36781352	NM_033403	0	-	36756818	36780150	0	5	3100,168,133,1877,66,	0,5588,9105,24786,27374,
chr3	40351172	40353915	NM_005875	0	+	40351432	40353505	0	4	291,164,102,455,	0,1211,1788,2288,
chr3	55499742	55515426	NM_001256105	0	-	55504119	55514907	0	5	4836,293,251,134,68,	0,8622,13599,15070,15616,
chr3	63638343	63650891	NM_001080537	0	+	63638363	63649771	0	4	130,35,140,1279,	0,2094,7057,11269,
chr3	65879490	65910972	NR_046575	0	+	65910972	65910972	0	3	102,91,398,	0,20275,31084,
chr3	69985750	69988216	NM_001184968	0	+	69985873	69987517	0	3	156,228,714,	0,1222,1752,
chr3	87138429	87147852	NR_047469	0	+	87147852	87147852	0	2	328,3972,	0,5451,
chr3	99566766	99595047	NM_014890	0	-	99567117	99569799	0	2	3148,132,	0,28149,
chr3	99683157	99683242	NR_037486	0	-	99683242	99683242	0	1	85,	0,
chr3	101280679	101285290	NM_017819	0	+	101283625	101284837	0	2	168,1677,	0,2934,
chr3	114462291	114462372	NR_039959	0	-	114462372	114462372	0	1	81,	0,
chr3	142838617	142842856	NM_004267	0	+	142839658	142841251	0	2	766,3371,	0,868,
chr3	146232966	146262628	NM_021105	0	-	146233831	146254339	0	9	922,162,162,221,43,218,81,26,375,	0,1826,6364,6653,10425,13434,18290,21360,29287,
chr3	148447966	148460790	NM_032049	0	+	148457703	148459902	0	3	58,157,2015,	0,9620,10809,
chr3	149192367	149221181	NM_004617	0	+	149192664	149220480	0	5	471,90,137,190,719,	0,1242,13038,24141,28095,
chr3	149689065	149691029	NR_036538	0	+	149691029	149691029	0	1	1964,	0,
chr3	151531860	151546276	NM_001086	0	+	151531950	151545960	0	5	228,223,70,172,913,	0,3293,6310,10590,13503,
chr3	152880000	152888413	NM_002886	0	+	152880482	152881034	0	1	8413,	0,
chr3	156394452	156424557	NM_001184718	0	+	156395486	156422920	0	6	31,958,169,161,279,2085,	0,993,17356,19201,26760,28020,
chr3	156392714	156424557	NM_001184717	0	+	156395486	156422920	0	6	466,958,169,161,279,2085,	0,2731,19094,20939,28498,29758,
chr3	156392204	156424557	NM_015508	0	+	156395486	156422920	0	6	381,958,169,161,279,2085,	0,3241,19604,21449,29008,30268,
chr3	156390959	156393502	NR_027954	0	-	156393502	156393502	0	1	2543,	0,
chr3	156527059	156529810	NR_003284	0	-	156529810	156529810	0	1	2751,	0,
chr3	159706622	159713806	NM_000882	0	+	159706843	159713346	0	7	339,146,114,42,42,144,616,	0,1331,4176,4615,4732,4865,6568,
chr3	170606203	170626426	NM_020390	0	-	170611148	170625595	0	5	5005,132,105,200,95,	0,5877,18574,19227,20128,
chr3	186330849	186339107	NM_001622	0	+	186330930	186338719	0	7	294,111,85,164,102,84,733,	0,2624,3382,4126,5475,6796,7525,
chr3	187386693	187388201	NM_001048	0	-	187386852	187388079	0	2	372,260,	0,1248,
chr3	187868993	187871876	NR_036497	0	-	187871876	187871876	0	1	2883,	0,
chr4	17812435	17846487	NM_022346	0	+	17812700	17845048	0	21	376,204,229,146,85,193,150,141,124,90,180,111,120,225,182,175,162,139,87,70,1563,	0,1408,2104,4040,4461,6448,7126,12170,12834,14155,14569,17465,20184,23486,26346,26814,28863,29258,29794,31497,32489,
chr4	17812435	17846487	NR_073124	0	+	17846487	17846487	0	20	376,204,229,146,193,150,141,99,90,180,111,120,225,182,175,162,139,87,70,1563,	0,1408,2104,4040,6448,7126,12170,12859,14155,14569,17465,20184,23486,26346,26814,28863,29258,29794,31497,32489,
chr4	174451608	174462981	NR_003679	0	+	174462981	174462981	0	4	175,112,123,356,	0,509,6390,11017,
chr4	11370450	11370545	NR_030298	0	+	11370545	11370545	0	1	95,	0,
chr4	20529897	20530007	NR_029631	0	+	20530007	20530007	0	1	110,	0,
chr4	30722036	30732838	NM_002589	0	+	30723044	30732410	0	2	4182,464,	0,10338,
chr4	30722029	30726957	NM_032456	0	+	30723044	30726263	0	1	4928,	0,
chr4	40504056	40504136	NR_039966	0	-	40504136	40504136	0	1	80,	0,
chr4	53728494	53733002	NM_023940	0	+	53728674	53731972	0	4	322,57,77,1501,	0,940,2150,3007,
chr4	68603098	68621804	NM_000406	0	-	68606197	68620053	0	3	3344,220,2273,	0,7187,16433,
chr4	68603098	68621804	NM_001012763	0	-	68606306	68620053	0	3	3344,92,2273,	0,7187,16433,
chr4	69870294	69886115	NM_001075	0	-	69870573	69886088	0	8	559,220,88,131,150,424,251,39,	0,4280,5339,9446,13661,15087,15512,15782,
chr4	69870294	69886115	NM_001144767	0	-	69870573	69886088	0	8	559,220,88,131,150,172,251,39,	0,4280,5339,9446,13661,15339,15512,15782,
chr4	69870294	69886115	NM_001290091	0	-	69870573	69884079	0	7	559,220,88,131,150,131,39,	0,4280,5339,9446,13661,15632,15782,
chr4	74702272	74704477	NM_002993	0	+	74702467	74703358	0	4	304,133,84,1138,	0,408,647,1067,
chr4	74719012	74720198	NM_002620	0	+	74719079	74719839	0	3	167,127,447,	0,487,739,
chr4	74919754	74921116	NR_026769	0	-	74921116	74921116	0	1	1362,	0,
chr4	74902311	74904490	NM_002090	0	-	74902978	74904328	0	4	683,84,124,262,	0,1498,1695,1917,
chr4	75174186	75182520	NM_001270991	0	+	75174250	75180354	0	5	107,63,121,27,2224,	0,623,3715,4548,6110,
chr4	75174186	75182520	NM_001270990	0	+	75174250	75180354	0	5	107,90,121,27,2224,	0,623,3715,4548,6110,
chr4	75174186	75182520	NM_001270989	0	+	75174250	75180354	0	5	107,90,121,153,2224,	0,623,3715,4548,6110,
chr4	75174186	75182520	NM_001270993	0	+	75174250	75180354	0	4	107,63,121,2224,	0,623,3715,6110,
chr4	75174186	75182520	NM_001270992	0	+	75174250	75180354	0	4	107,90,121,2224,	0,623,3715,6110,
chr4	75174186	75182520	NR_073117	0	+	75182520	75182520	0	3	107,121,2224,	0,3715,6110,
chr4	75174186	75182520	NR_073114	0	+	75182520	75182520	0	6	107,90,121,27,198,2224,	0,623,3715,4548,5659,6110,
chr4	75310852	75320726	NM_001657	0	+	75311062	75318354	0	6	271,249,202,153,112,251,	0,1398,3911,5244,7408,9623,
chr4	75480628	75490485	NM_001657	0	+	75480838	75488112	0	6	271,249,202,153,112,251,	0,1377,3894,5225,7390,9606,
chr4	87797357	87813575	NM_144645	0	-	87808912	87812673	0	5	239,136,155,138,240,	0,11553,11916,15251,15978,
chr4	88754120	88767968	NM_020203	0	+	88755866	88767598	0	4	46,66,54,1840,	0,1734,5663,12008,
chr4	88754120	88767968	NM_001184697	0	+	88766359	88767598	0	6	46,66,54,93,106,1840,	0,1734,5663,6716,6958,12008,
chr4	88754120	88767968	NM_001184696	0	+	88766359	88767598	0	5	46,66,54,128,1840,	0,1734,5663,6958,12008,
chr4	88754120	88767968	NM_001184695	0	+	88766359	88767598	0	5	46,66,54,106,1840,	0,1734,5663,6958,12008,
chr4	107279339	107288592	NM_001195138	0	-	107279339	107288592	0	2	261,393,	0,8860,
chr4	108814419	108836204	NM_152621	0	+	108816709	108831709	0	6	395,699,118,154,167,4699,	0,2046,6311,9969,15301,17086,
chr4	108814419	108836204	NM_001136257	0	+	108816709	108831709	0	6	119,699,118,154,167,4699,	0,2046,6311,9969,15301,17086,
chr4	114028018	114028111	NR_031641	0	+	114028111	114028111	0	1	93,	0,
chr4	119200344	119200475	NR_002963	0	+	119200475	119200475	0	1	131,	0,
chr4	119199916	119200978	NR_003584	0	+	119200978	119200978	0	3	376,43,200,	0,627,862,
chr4	119199916	119200978	NR_034011	0	+	119200978	119200978	0	3	31,43,200,	0,627,862,
chr4	119199916	119200978	NR_034010	0	+	119200978	119200978	0	4	31,194,43,200,	0,182,627,862,
chr4	121956781	121993673	NM_024574	0	-	121957418	121966992	0	4	2031,125,189,526,	0,4303,10023,36366,
chr4	123653856	123666098	NM_152618	0	+	123663047	123665180	0	2	183,3061,	0,9181,
chr4	123653856	123666098	NM_001178007	0	+	123663047	123665180	0	3	183,188,3061,	0,1202,9181,
chr4	129190391	129209984	NM_006320	0	-	129192470	129209017	0	3	2177,156,1457,	0,3125,18136,
chr4	142142048	142155850	NM_014487	0	+	142143525	142155143	0	10	214,126,20,71,80,127,105,47,118,982,	0,1471,3592,3712,5872,8676,9271,10544,11630,12820,
chr4	147096834	147111213	NM_007080	0	+	147104073	147110808	0	4	129,104,114,440,	0,7229,11591,13939,
chr4	151503076	151505845	NM_006439	0	+	151504181	151505261	0	1	2769,	0,
chr4	154605440	154627242	NM_003264	0	+	154624059	154626414	0	3	72,131,3199,	0,3628,18603,
chr4	159587826	159593202	NM_001008393	0	-	159590764	159592953	0	2	3094,435,	0,4941,
chr4	159587826	159593407	NR_077235	0	-	159593407	159593407	0	2	3090,259,	0,5322,
chr4	159587826	159593407	NR_077234	0	-	159593407	159593407	0	2	3094,259,	0,5322,
chr4	166307393	166307489	NR_030304	0	+	166307489	166307489	0	1	96,	0,
chr4	174447651	174451378	NM_021973	0	-	174448427	174450440	0	2	875,1493,	0,2234,
chr4	178351928	178363657	NR_033655	0	-	178363657	178363657	0	8	1034,134,108,115,113,113,154,255,	0,2439,3607,6630,7970,8801,9498,11474,
chr4	178351928	178363657	NM_001171988	0	-	178352861	178363529	0	9	1034,134,100,54,115,113,113,154,255,	0,2439,3607,5523,6630,7970,8801,9498,11474,
chr4	178351928	178363657	NM_000027	0	-	178352861	178363529	0	9	1034,134,108,76,115,113,113,154,255,	0,2439,3607,5501,6630,7970,8801,9498,11474,
chr4	183060158	183065668	NR_027107	0	-	183065668	183065668	0	4	4540,142,94,177,	0,4697,5041,5333,
chr4	183090445	183090531	NR_031640	0	+	183090531	183090531	0	1	86,	0,
chr5	125800786	125829853	NM_001146322	0	+	125801082	125828648	0	14	126,169,112,67,104,96,72,81,112,123,88,105,94,1247,	0,282,4582,7143,8170,12597,15361,15532,18368,19307,20591,21778,23704,27820,
chr5	72861565	72879202	NM_001284431	0	+	72866433	72875919	0	12	172,93,185,179,126,136,85,150,102,134,59,3501,	0,2494,2679,3756,4845,6748,11211,12115,13010,13276,13576,14136,
chr5	72861565	72879202	NM_032175	0	+	72863169	72875919	0	13	172,173,93,185,179,126,136,85,150,102,134,59,3501,	0,1521,2494,2679,3756,4845,6748,11211,12115,13010,13276,13576,14136,
chr5	72861565	72879202	NM_001284430	0	+	72863169	72875919	0	13	172,173,36,185,179,126,136,85,150,102,134,59,3501,	0,1521,2551,2679,3756,4845,6748,11211,12115,13010,13276,13576,14136,
chr5	73923230	73937249	NM_001256574	0	-	73930540	73932310	0	4	2587,1815,137,1118,	0,7278,10159,12901,
chr5	73923230	73937249	NM_003633	0	-	73930540	73932310	0	3	2587,1815,1118,	0,7278,12901,
chr5	73923230	73937249	NR_046318	0	-	73937249	73937249	0	2	2587,1118,	0,12901,
chr5	73923230	73937249	NM_001256576	0	-	73930540	73932091	0	3	2587,1679,1118,	0,7278,12901,
chr5	73923230	73937249	NM_001256575	0	-	73930540	73932310	0	4	2587,1815,125,1118,	0,7278,10088,12901,
chr5	9546311	9550409	NR_045196	0	+	9550409	9550409	0	3	331,160,996,	0,2790,3102,
chr5	9548938	9549026	NR_003689	0	+	9549026	9549026	0	1	88,	0,
chr5	10225619	10250021	NM_001258389	0	-	10227733	10249985	0	5	2140,51,94,290,52,	0,9703,11014,13559,24350,
chr5	10225619	10250021	NM_001258388	0	-	10227552	10249985	0	4	2140,138,290,52,	0,10970,13559,24350,
chr5	10225619	10250021	NR_047670	0	-	10250021	10250021	0	6	2140,51,138,315,67,52,	0,9703,10970,13534,18926,24350,
chr5	10225619	10250021	NR_047669	0	-	10250021	10250021	0	6	2140,51,138,203,290,52,	0,9703,10970,11330,13559,24350,
chr5	10225619	10250021	NR_047668	0	-	10250021	10250021	0	4	2140,138,315,52,	0,10970,13534,24350,
chr5	10225619	10250021	NM_199133	0	-	10227552	10249985	0	5	2140,51,138,290,52,	0,9703,10970,13559,24350,
chr5	37812778	37834924	NM_001278098	0	-	37815752	37816232	0	3	3459,80,99,	0,11333,22047,
chr5	37812778	37835929	NM_001190469	0	-	37815752	37835760	0	3	3459,99,194,	0,22047,22957,
chr5	37812778	37835929	NM_001190468	0	-	37815752	37835760	0	3	3459,177,194,	0,21969,22957,
chr5	37812778	37839782	NM_000514	0	-	37815752	37834898	0	3	3459,177,174,	0,21969,26830,
chr5	37812778	37835593	NM_199231	0	-	37815752	37834898	0	3	3459,99,97,	0,22047,22718,
chr5	38557603	38557663	NR_037423	0	-	38557663	38557663	0	1	60,	0,
chr5	40680031	40693837	NM_000958	0	+	40681095	40692480	0	3	549,910,1957,	0,1021,11849,
chr5	42155934	42175447	NR_104636	0	-	42175447	42175447	0	4	1579,27,110,193,	0,3194,3504,19320,
chr5	42155934	42175447	NR_104635	0	-	42175447	42175447	0	4	1579,110,125,193,	0,3504,12630,19320,
chr5	52083773	52098452	NM_015946	0	+	52096228	52097674	0	3	475,1236,1210,	0,11945,13469,
chr5	52776263	52782304	NM_006350	0	+	52776621	52781518	0	6	443,192,219,225,231,788,	0,2446,3070,3635,4563,5253,
chr5	52776263	52782304	NM_013409	0	+	52776621	52781863	0	6	443,192,219,225,231,524,	0,2446,3070,3635,4563,5517,
chr5	57749809	57755966	NM_001252226	0	-	57750409	57755786	0	15	792,111,130,241,130,98,148,199,96,88,130,117,108,66,342,	0,928,1302,1556,2043,2509,2962,3198,3505,4101,4416,4742,5002,5707,5815,
chr5	57749809	57755966	NM_006622	0	-	57750409	57755786	0	14	792,111,130,241,130,98,148,199,96,88,130,117,108,450,	0,928,1302,1556,2043,2509,2962,3198,3505,4101,4416,4742,5002,5707,
chr5	61028616	61031525	NR_105000	0	-	61031525	61031525	0	3	957,150,74,	0,2587,2835,
chr5	67588395	67597649	NM_001242466	0	+	67588998	67593429	0	9	162,99,181,126,143,177,69,171,4410,	0,533,735,1141,1968,2580,2852,3603,4844,
chr5	67586466	67597649	NM_181504	0	+	67586556	67593429	0	10	196,103,99,181,126,143,177,69,171,4410,	0,1620,2462,2664,3070,3897,4509,4781,5532,6773,
chr5	67584251	67597649	NM_181524	0	+	67584563	67593429	0	10	328,103,99,181,126,143,177,69,171,4410,	0,3835,4677,4879,5285,6112,6724,6996,7747,8988,
chr5	82348664	82373272	NM_174909	0	-	82352902	82373142	0	4	4309,35,110,133,	0,9031,12162,24475,
chr5	82360022	82360156	NR_003139	0	-	82360156	82360156	0	1	134,	0,
chr5	92919042	92929786	NM_005654	0	+	92920729	92929548	0	3	2150,528,519,	0,4580,10225,
chr5	94994019	95018714	NM_031952	0	-	94994326	95018558	0	5	598,96,228,89,217,	0,5637,17096,24212,24478,
chr5	98105321	98108788	NR_033932	0	-	98108788	98108788	0	2	1567,463,	0,3004,
chr5	102594441	102614361	NM_033211	0	+	102611620	102612241	0	3	156,90,2764,	0,7167,17156,
chr5	111496222	111498198	NR_015370	0	+	111498198	111498198	0	3	770,73,351,	0,1177,1625,
chr5	111497181	111497314	NR_002922	0	+	111497314	111497314	0	1	133,	0,
chr5	122359077	122372425	NM_000943	0	-	122359569	122372320	0	5	621,185,94,114,222,	0,2401,5392,5922,13126,
chr5	126988706	126994322	NM_001127385	0	+	126993213	126993459	0	3	177,107,1208,	0,302,4408,
chr5	126984712	126994322	NM_001048252	0	+	126993213	126993459	0	3	368,107,1208,	0,4296,8402,
chr5	129083883	129100756	NM_001257308	0	+	129083883	129100756	0	3	165,228,180,	0,12187,16693,
chr5	158741790	158757481	NM_002187	0	-	158743692	158753790	0	8	1318,132,158,215,118,276,88,42,	0,1902,3953,5523,7611,8271,11912,15649,
chr5	173006636	173012071	NR_027108	0	+	173012071	173012071	0	4	49,147,631,959,	0,595,3644,4476,
chr5	173006636	173008614	NR_027109	0	+	173008614	173008614	0	2	49,1383,	0,595,
chr6	45866189	45905334	NR_045673	0	-	45905334	45905334	0	5	4803,35,320,39,193,	0,15325,15775,22198,38952,
chr6	45866189	45905334	NR_045672	0	-	45905334	45905334	0	3	4803,320,193,	0,15775,38952,
chr6	85442215	85473954	NM_001080508	0	-	85446402	85473899	0	8	4912,95,65,168,172,102,205,347,	0,5999,11763,15422,24200,27757,30046,31392,
chr6	11200605	11232915	NM_182966	0	-	11201213	11232748	0	3	674,447,179,	0,12908,32131,
chr6	19837600	19842431	NM_001546	0	+	19837985	19838859	0	3	826,59,2991,	0,1214,1840,
chr6	24839594	24877593	NM_015864	0	-	24839821	24876019	0	14	233,693,130,149,126,44,64,150,54,24,79,156,127,415,	0,3495,8658,10435,11230,13208,21606,25934,29727,31499,33514,34277,36324,37584,
chr6	24839594	24877593	NM_001286447	0	-	24840931	24876019	0	14	1409,693,130,149,126,44,64,150,54,24,79,156,127,415,	0,3495,8658,10435,11230,13208,21606,25934,29727,31499,33514,34277,36324,37584,
chr6	25245145	25261635	NR_110862	0	-	25261635	25261635	0	4	548,118,229,284,	0,10271,15430,16206,
chr6	25245145	25261635	NR_110863	0	-	25261635	25261635	0	3	548,229,284,	0,15430,16206,
chr6	45879359	45905334	NR_045674	0	-	45905334	45905334	0	5	1117,320,134,239,193,	0,2605,7312,8503,25782,
chr6	52529198	52533951	NR_024405	0	+	52533951	52533951	0	3	1019,130,2405,	0,1988,2348,
chr6	52529198	52533951	NR_024403	0	+	52533951	52533951	0	2	1019,2765,	0,1988,
chr6	52842745	52860178	NM_001512	0	-	52843267	52859041	0	7	645,132,142,133,52,105,132,	0,4626,6516,7503,9409,16209,17301,
chr6	71998476	72011973	NM_024576	0	+	71998639	72011752	0	7	397,87,79,79,67,146,885,	0,4519,4759,7543,7721,7898,12612,
chr6	73677409	73677476	NR_036244	0	-	73677476	73677476	0	1	67,	0,
chr6	82455446	82462428	NM_017633	0	-	82459411	82461858	0	3	4742,589,281,	0,5860,6701,
chr6	84222193	84235421	NM_153362	0	+	84233160	84234402	0	2	220,2281,	0,10947,
chr6	84222193	84235421	NM_001170423	0	+	84233160	84234402	0	3	220,105,2281,	0,9060,10947,
chr6	106546736	106557814	NM_182907	0	+	106546960	106555361	0	5	233,253,1109,129,3029,	0,438,5963,7509,8049,
chr6	110299458	110301923	NM_001286099	0	+	110299978	110301404	0	3	212,109,1626,	0,438,839,
chr6	110299458	110301923	NM_005284	0	+	110300315	110301404	0	2	212,1626,	0,839,
chr6	112574983	112575917	NM_001105208	0	-	112574989	112575352	0	2	510,257,	0,677,
chr6	112574983	112575917	NM_001105209	0	-	112574989	112575352	0	2	510,274,	0,660,
chr6	112668531	112672498	NM_001013734	0	+	112670910	112671702	0	3	78,129,1693,	0,1863,2274,
chr6	114178526	114184652	NM_002356	0	+	114178921	114181755	0	2	497,3794,	0,2332,
chr6	114189178	114194512	NR_038863	0	-	114194512	114194512	0	3	2330,66,354,	0,2655,4980,
chr6	116596021	116601280	NM_003309	0	-	116599679	116600993	0	1	5259,	0,
chr6	116832807	116839709	NM_153711	0	+	116832859	116837152	0	2	592,2947,	0,3955,
chr6	119103870	119104581	NR_037662	0	+	119104581	119104581	0	1	711,	0,
chr6	126660934	126670021	NM_001286524	0	+	126661419	126669638	0	3	656,114,410,	0,6416,8677,
chr6	126660934	126670021	NM_001286525	0	+	126661419	126669615	0	3	611,74,410,	0,6456,8677,
chr6	126660934	126670021	NM_001012507	0	+	126661419	126669638	0	3	611,114,410,	0,6416,8677,
chr6	131148544	131158276	NM_001195597	0	+	131148553	131156095	0	2	247,2267,	0,7465,
chr6	132269316	132272518	NM_001901	0	-	132270403	132272312	0	5	1384,212,252,223,272,	0,1772,2115,2593,2930,
chr6	132859426	132860475	NM_175057	0	+	132859428	132860475	0	1	1049,	0,
chr6	134490383	134499010	NM_001143677	0	-	134491405	134498960	0	12	1190,90,156,96,124,113,132,84,105,76,76,210,	0,1580,1777,2391,2947,3416,3777,4028,4216,4759,5265,8417,
chr6	137303295	137314368	NR_027994	0	-	137314368	137314368	0	3	995,307,58,	0,7895,11015,
chr6	138725335	138734582	NM_014320	0	+	138725632	138734215	0	4	399,136,181,566,	0,946,1772,8681,
chr6	139693391	139695499	NM_001168388	0	-	139694268	139695081	0	2	1698,99,	0,2009,
chr6	139693391	139695350	NM_001168389	0	-	139694268	139695275	0	2	1698,82,	0,1877,
chr6	139693391	139695787	NM_006079	0	-	139694268	139695081	0	2	1698,238,	0,2158,
chr6	143743968	143763814	NM_001286259	0	-	143749599	143759786	0	6	5675,73,107,151,105,1240,	0,5780,9673,10999,15758,18606,
chr7	81380215	81399452	NM_001010934	0	-	81381427	81399287	0	5	1363,115,113,166,253,	0,6289,7792,11807,18984,
chr7	81372006	81399452	NM_001010931	0	-	81372257	81399287	0	8	259,119,121,143,115,113,166,253,	0,662,2309,9429,14498,16001,20016,27193,
chr7	81372006	81399452	NM_001010933	0	-	81372257	81399287	0	8	259,119,121,128,115,113,166,253,	0,662,2309,9429,14498,16001,20016,27193,
chr7	89783688	89794141	NM_012449	0	+	89789102	89794048	0	5	169,115,513,165,351,	0,5383,6430,7539,10102,
chr7	110731061	110765509	NM_001099660	0	+	110762828	110764955	0	4	499,107,82,3039,	0,6021,8875,31409,
chr7	110731061	110765509	NM_001099658	0	+	110762828	110764955	0	3	499,82,3039,	0,8875,31409,
chr7	110731061	110765509	NM_018334	0	+	110762828	110764955	0	2	499,3039,	0,31409,
chr7	12726910	12730558	NM_001195396	0	+	12727879	12728482	0	2	443,2765,	0,883,
chr7	12726910	12730558	NM_005738	0	+	12727879	12728482	0	2	443,2768,	0,880,
chr7	12726451	12730558	NM_001037164	0	+	12727879	12728482	0	2	217,2768,	0,1339,
chr7	12726451	12730558	NM_212460	0	+	12727879	12728482	0	2	217,2765,	0,1342,
chr7	16793350	16824161	NM_014399	0	+	16793592	16823116	0	6	305,168,81,114,114,1120,	0,22485,23316,24072,25277,29691,
chr7	19155090	19157295	NM_000474	0	-	19156335	19156944	0	2	664,1002,	0,1203,
chr7	19735084	19748660	NM_001002926	0	-	19737938	19748639	0	4	3266,209,142,275,	0,4610,9317,13301,
chr7	22602955	22613617	NR_038393	0	+	22613617	22613617	0	4	94,187,239,1914,	0,1629,8438,8748,
chr7	22766765	22771621	NM_000600	0	+	22766881	22771192	0	5	135,191,114,147,597,	0,297,1546,2367,4259,
chr7	22896231	22896305	NR_003075	0	+	22896305	22896305	0	1	74,	0,
chr7	25880600	25880630	NR_046486	0	-	25880630	25880630	0	1	30,	0,
chr7	29019582	29052985	NR_038965	0	+	29052985	29052985	0	5	132,87,87,56,3347,	0,16198,21002,21362,30056,
chr7	37960920	37991542	NM_001242948	0	+	37960967	37989998	0	3	133,209,1741,	0,27521,28881,
chr7	37960162	37991542	NM_001242946	0	+	37960541	37989805	0	2	648,1741,	0,29639,
chr7	37960162	37991542	NM_017549	0	+	37960541	37989998	0	3	648,209,1741,	0,28279,29639,
chr7	41728600	41742706	NM_002192	0	-	41729247	41739972	0	3	1540,531,104,	0,10984,14002,
chr7	41733545	41752792	NR_027119	0	+	41752792	41752792	0	3	141,185,1532,	0,16650,17715,
chr7	45951843	45960871	NM_000598	0	-	45954418	45960739	0	5	1590,141,120,227,535,	0,2560,4303,4968,8493,
chr7	45951843	45960871	NM_001013398	0	-	45954418	45960739	0	5	1590,141,120,227,553,	0,2560,4303,4968,8475,
chr7	77423044	77427747	NM_032936	0	-	77423288	77423690	0	2	696,177,	0,4526,
chr7	79083275	79096783	NR_038343	0	+	79096783	79096783	0	4	285,122,153,7932,	0,926,4887,5576,
chr7	79082272	79100524	NR_038346	0	+	79100524	79100524	0	4	235,69,153,426,	0,630,5890,17826,
chr7	79082272	79100524	NR_038345	0	+	79100524	79100524	0	4	235,153,86,426,	0,5890,17637,17826,
chr7	79083275	79100524	NR_038344	0	+	79100524	79100524	0	5	285,122,153,86,426,	0,926,4887,16634,16823,
chr7	89841173	89866992	NM_001244946	0	+	89854396	89866279	0	6	75,61,525,528,165,788,	0,416,13190,15111,18012,25031,
chr7	89840999	89866992	NM_152999	0	+	89854396	89861938	0	5	360,525,528,165,5342,	0,13364,15285,18186,20651,
chr7	89840999	89866992	NM_001244945	0	+	89854396	89866236	0	6	360,525,528,165,148,788,	0,13364,15285,18186,20651,25205,
chr7	89843133	89866992	NM_001040666	0	+	89854396	89866236	0	7	41,113,525,528,165,148,788,	0,2671,11230,13151,16052,18517,23071,
chr7	89841173	89866992	NM_001040665	0	+	89854396	89861938	0	6	75,61,525,528,165,5342,	0,416,13190,15111,18012,20477,
chr7	89840999	89866992	NM_001244944	0	+	89854396	89861938	0	6	360,113,525,528,165,5342,	0,4805,13364,15285,18186,20651,
chr7	90893782	90898132	NM_003505	0	+	90894195	90896139	0	1	4350,	0,
chr7	93514708	93520303	NM_006528	0	-	93516131	93519990	0	5	1500,171,189,183,401,	0,1864,3638,4740,5194,
chr7	93514708	93520303	NM_001271004	0	-	93516202	93519990	0	5	1500,95,189,183,401,	0,1864,3638,4740,5194,
chr7	93514708	93520303	NM_001271003	0	-	93516131	93519990	0	5	1500,171,189,150,401,	0,1864,3638,4740,5194,
chr7	94285636	94299006	NM_001184961	0	+	94292766	94294994	0	2	256,6361,	0,7009,
chr7	94285636	94299006	NM_001184962	0	+	94292766	94293846	0	2	256,6361,	0,7009,
chr7	94285636	94299006	NM_015068	0	+	94292868	94294994	0	2	256,6361,	0,7009,
chr7	94285681	94299006	NM_001172438	0	+	94285898	94293846	0	2	222,6361,	0,6964,
chr7	94285681	94299006	NM_001172437	0	+	94285898	94294994	0	2	222,6361,	0,6964,
chr7	94285636	94299006	NM_001040152	0	+	94292868	94293846	0	2	256,6361,	0,7009,
chr7	102553343	102585556	NM_005824	0	+	102574360	102582750	0	5	249,912,156,53,900,	0,20877,26533,29393,31313,
chr7	102553343	102585556	NM_001031692	0	+	102574360	102585054	0	4	249,912,156,900,	0,20877,26533,31313,
chr7	102781716	102782850	NR_026660	0	-	102782850	102782850	0	1	1134,	0,
chr7	121941447	121944565	NM_001160264	0	-	121942050	121944491	0	5	962,133,135,222,503,	0,1405,1783,2243,2615,
chr7	121943711	121950131	NR_036484	0	+	121950131	121950131	0	7	611,171,975,145,186,71,494,	0,915,1630,2858,3645,4829,5926,
chr7	121941447	121944565	NM_001024613	0	-	121942050	121944491	0	4	962,133,135,875,	0,1405,1783,2243,
chr8	91070837	91095107	NM_004929	0	-	91072400	91094925	0	11	1677,72,54,40,56,78,57,84,75,77,261,	0,2019,4490,4671,4796,7288,10388,10544,19763,23416,24009,
chr8	12039612	12051624	NM_001083537	0	-	12041114	12051579	0	7	1603,150,266,134,81,63,141,	0,3272,4248,4596,7704,9675,11871,
chr8	12039612	12051624	NR_003494	0	-	12051624	12051624	0	6	1603,150,134,81,63,141,	0,3272,4596,7704,9675,11871,
chr8	12030962	12034776	NR_046354	0	-	12034776	12034776	0	5	270,109,200,179,32,	0,934,1501,2195,3782,
chr8	12869772	12887284	NM_001099677	0	+	12878566	12879553	0	2	530,8768,	0,8744,
chr8	16850333	16859674	NM_019851	0	-	16850580	16859541	0	3	493,104,419,	0,2830,8922,
chr8	17396285	17428077	NM_003046	0	+	17396333	17422655	0	12	146,398,156,166,134,223,137,103,206,167,109,5619,	0,4541,5674,9901,11524,12987,16169,19518,21551,23167,24826,26173,
chr8	17396285	17428077	NM_001164771	0	+	17396333	17422655	0	12	146,398,156,166,134,223,140,103,206,167,109,5619,	0,4541,5674,9901,11524,12987,15783,19518,21551,23167,24826,26173,
chr8	23699433	23712320	NM_003155	0	-	23702282	23712036	0	4	3120,212,143,402,	0,9399,10321,12485,
chr8	29578775	29605625	NR_026765	0	-	29605625	29605625	0	4	892,143,268,95,	0,3617,4896,26755,
chr8	30239634	30242917	NR_046205	0	-	30242917	30242917	0	3	497,154,258,	0,1425,3025,
chr8	40010986	40012827	NM_020130	0	+	40011051	40011372	0	1	1841,	0,
chr8	48649475	48650726	NM_005195	0	-	48649872	48650682	0	1	1251,	0,
chr8	57353512	57358593	NM_006211	0	-	57353830	57358512	0	2	984,219,	0,4862,
chr8	57353512	57359282	NM_001135690	0	-	57353830	57358512	0	4	984,141,56,155,	0,4862,5472,5615,
chr8	62627346	62627418	NR_039680	0	+	62627418	62627418	0	1	72,	0,
chr8	72753776	72756731	NM_005098	0	-	72754895	72756413	0	2	1206,852,	0,2103,
chr8	77892493	77913280	NM_001172086	0	-	77895496	77896414	0	5	3938,110,32,143,162,	0,5929,8049,19732,20625,
chr8	77892493	77913280	NM_001172087	0	-	77895496	77896414	0	3	3938,143,162,	0,19732,20625,
chr8	77892493	77912524	NM_000318	0	-	77895496	77896414	0	4	3938,110,32,299,	0,5929,8049,19732,
chr8	77892493	77912524	NM_001079867	0	-	77895496	77896414	0	3	3938,110,299,	0,5929,19732,
chr8	95261484	95274547	NM_181702	0	-	95262537	95272731	0	5	1331,205,77,340,115,	0,2762,3779,10916,12948,
chr8	95261484	95274547	NM_005261	0	-	95262537	95272731	0	5	1331,205,77,340,230,	0,2762,3779,10916,12833,
chr8	104145190	104153570	NR_027071	0	-	104153570	104153570	0	2	407,89,	0,8291,
chr8	107771710	107782472	NM_139166	0	-	107773264	107782418	0	2	2032,722,	0,10040,
chr8	122651585	122657564	NR_002835	0	+	122657564	122657564	0	4	823,257,148,1059,	0,1844,3238,4920,
chr8	128748314	128753680	NM_002467	0	+	128748839	128753204	0	3	555,772,1039,	0,2179,4327,
chr9	27245681	27282791	NR_026679	0	-	27282791	27282791	0	17	79,121,108,74,207,92,57,97,162,197,169,147,226,368,188,157,464,	0,1706,12728,13011,16146,17028,17525,22737,26243,28406,30098,31280,31867,32677,34744,35084,36646,
chr9	88835179	88874572	NM_001276366	0	-	88836602	88844518	0	4	1469,176,92,108,	0,7590,9273,39285,
chr9	88835179	88870948	NM_001276368	0	-	88836602	88844518	0	5	1469,176,92,79,47,	0,7590,9273,16817,35722,
chr9	88835179	88874572	NM_001276367	0	-	88836602	88844518	0	5	1469,176,92,79,108,	0,7590,9273,16817,39285,
chr9	2157679	2193623	NM_001289398	0	+	2157881	2192739	0	7	211,218,106,102,133,143,920,	0,4006,23891,24461,28416,33586,35024,
chr9	2158451	2193623	NM_001289399	0	+	2159816	2192739	0	8	102,96,218,106,102,133,143,920,	0,1362,3234,23119,23689,27644,32814,34252,
chr9	2158455	2193623	NM_001289400	0	+	2158975	2192739	0	8	523,96,218,106,102,133,143,920,	0,1358,3230,23115,23685,27640,32810,34248,
chr9	5450502	5470567	NM_014143	0	+	5456113	5467862	0	7	94,66,342,288,108,60,2728,	0,5597,6576,12331,14996,16267,17337,
chr9	5450502	5470567	NM_001267706	0	+	5456113	5467862	0	6	94,66,288,108,60,2728,	0,5597,12331,14996,16267,17337,
chr9	5450502	5470567	NR_052005	0	+	5470567	5470567	0	8	94,66,342,135,47,41,60,2728,	0,5597,6576,12331,12572,14996,16267,17337,
chr9	13406378	13431328	NR_033863	0	-	13431328	13431328	0	3	2054,147,127,	0,10019,24823,
chr9	20411145	20411236	NR_039684	0	-	20411236	20411236	0	1	91,	0,
chr9	21967750	21975132	NM_001195132	0	-	21968723	21974826	0	4	491,197,307,456,	0,823,3150,6926,
chr9	21967750	21974826	NM_058197	0	-	21974475	21974826	0	3	491,307,424,	0,3150,6652,
chr9	21967750	21975132	NM_000077	0	-	21968227	21974826	0	3	491,307,456,	0,3150,6926,
chr9	22002901	22009312	NM_004936	0	-	22005985	22008952	0	2	3345,516,	0,5895,
chr9	22002901	22009312	NM_078487	0	-	22008715	22008952	0	2	3345,639,	0,5772,
chr9	21967137	21967753	NR_024274	0	+	21967753	21967753	0	1	616,	0,
chr9	22446839	22452472	NM_022160	0	+	22447064	22451910	0	2	892,1410,	0,4223,
chr9	27546542	27573491	NM_018325	0	-	27548233	27567118	0	11	1878,110,58,236,117,73,65,96,60,488,63,	0,2012,4105,10016,11946,13682,15040,15836,18986,20132,26886,
chr9	27546542	27573864	NM_001256054	0	-	27548233	27567118	0	11	1878,110,58,236,117,73,65,96,60,488,158,	0,2012,4105,10016,11946,13682,15040,15836,18986,20132,27164,
chr9	79000432	79009444	NM_018339	0	-	79002314	79009087	0	4	2013,103,152,439,	0,3037,6901,8573,
chr9	86595636	86618987	NM_024945	0	+	86615901	86617779	0	3	283,89,3122,	0,18987,20229,
chr9	89559276	89562104	NM_002048	0	-	89560656	89561694	0	1	2828,	0,
chr9	91360750	91360820	NR_036252	0	-	91360820	91360820	0	1	70,	0,
chr9	98782013	98784037	NR_024129	0	-	98784037	98784037	0	2	1550,171,	0,1853,
chr9	108210314	108234420	NM_031919	0	+	108210501	108234379	0	4	202,96,132,236,	0,16202,20159,23870,
chr9	117663424	117692875	NM_001244	0	-	117666210	117692583	0	4	3181,72,43,487,	0,4683,16951,28964,
chr9	117655622	117692875	NM_001252290	0	-	117656358	117692583	0	5	822,99,72,43,487,	0,10884,12485,24753,36766,
chr9	125423994	125424927	NM_001005236	0	+	125423994	125424927	0	1	933,	0,
chr9	125437408	125438383	NM_001005234	0	+	125437408	125438383	0	1	975,	0,
chrX	57146114	57147989	NM_001282462	0	-	57146285	57147062	0	3	420,227,264,	0,723,1611,
chrX	57146114	57147989	NM_001282461	0	-	57146285	57147062	0	3	420,227,319,	0,723,1556,
chrX	57002802	57021988	NR_027139	0	-	57021988	57021988	0	5	827,81,213,227,340,	0,2210,7896,18353,18846,
chrX	57146114	57147979	NM_001006683	0	-	57146285	57147062	0	2	950,254,	0,1611,
chrX	57146114	57147979	NM_001006682	0	-	57146285	57147062	0	2	953,254,	0,1611,
chrX	57146114	57147979	NM_001006681	0	-	57146285	57147062	0	2	950,309,	0,1556,
chrX	104463610	104465358	NM_031274	0	-	104463645	104465081	0	5	667,3,160,467,80,	0,668,672,1036,1668,
chrX	7065900	7065978	NR_039924	0	+	7065978	7065978	0	1	78,	0,
chrX	11311532	11318881	NM_001142	0	+	11312908	11318732	0	6	56,66,48,42,426,155,	0,1364,3366,4823,5135,7194,
chrX	11311532	11318881	NM_182681	0	+	11312908	11318732	0	5	56,66,42,426,155,	0,1364,4823,5135,7194,
chrX	11311532	11318881	NM_182680	0	+	11312908	11318732	0	7	56,66,48,42,42,426,155,	0,1364,3366,4690,4823,5135,7194,
chrX	14024844	14048035	NM_017856	0	-	14027031	14039597	0	5	2444,457,48,170,140,	0,13352,14738,19326,23051,
chrX	14024844	14048035	NM_001042480	0	-	14027031	14039597	0	4	2444,457,48,140,	0,13352,14738,23051,
chrX	14024844	14048035	NM_001042479	0	-	14027031	14039597	0	5	2444,457,48,82,140,	0,13352,14738,19414,23051,
chrX	21673608	21676448	NM_153270	0	-	21673971	21675906	0	1	2840,	0,
chrX	30261847	30270155	NM_002363	0	+	30268610	30269654	0	4	72,105,83,1605,	0,2558,3659,6703,
chrX	30260056	30262308	NM_002367	0	+	30260252	30261293	0	1	2252,	0,
chrX	30261847	30270155	NM_177415	0	+	30268610	30269654	0	3	72,105,1605,	0,2558,6703,
chrX	30265270	30270155	NM_177404	0	+	30268610	30269654	0	2	103,1605,	0,3280,
chrX	45364632	45382889	NR_104645	0	+	45382889	45382889	0	3	78,99,2037,	0,5109,16220,
chrX	45364632	45386484	NR_104644	0	+	45386484	45386484	0	4	78,99,241,2506,	0,5109,16220,19346,
chrX	45606420	45606530	NR_029636	0	-	45606530	45606530	0	1	110,	0,
chrX	45605584	45605694	NR_029635	0	-	45605694	45605694	0	1	110,	0,
chrX	45590576	45591246	NR_102268	0	+	45591246	45591246	0	1	670,	0,
chrX	46306623	46334074	NM_001129898	0	+	46309895	46332447	0	6	158,111,45,127,111,1890,	0,1011,3242,15559,16009,25561,
chrX	46306623	46334074	NM_001129900	0	+	46309895	46330620	0	7	158,111,45,127,96,44,1890,	0,1011,3242,15559,16009,23953,25561,
chrX	46306623	46334074	NM_017776	0	+	46309895	46332447	0	6	158,111,45,127,96,1890,	0,1011,3242,15559,16009,25561,
chrX	46306623	46334074	NM_001129899	0	+	46309895	46330620	0	7	158,111,45,127,111,44,1890,	0,1011,3242,15559,16009,23953,25561,
chrX	57017263	57021988	NM_001010862	0	-	57020603	57021380	0	2	4119,340,	0,4385,
chrX	57162082	57164058	NM_019003	0	-	57162253	57163030	0	2	953,366,	0,1610,
chrX	102330749	102348022	NM_022052	0	-	102331217	102347951	0	20	179,61,133,73,43,116,59,108,56,69,37,110,89,70,81,105,84,154,169,99,	0,419,1792,2738,3399,3537,3762,3941,4191,4326,4754,6433,6938,7182,7371,7576,7787,8520,8893,17174,
chrX	103265718	103268259	NM_001002916	0	-	103267283	103268232	0	3	317,59,518,	0,1543,2023,
chrX	109763539	109766249	NR_002718	0	+	109766249	109766249	0	1	2710,	0,
chrX	114058016	114058127	NR_029955	0	+	114058127	114058127	0	1	111,	0,
chrX	120006451	120009779	NM_001145718	0	-	120007749	120009524	0	3	143,156,1030,	0,1267,2298,
chrX	120116320	120119638	NM_001080146	0	-	120117629	120119383	0	3	140,156,997,	0,1278,2321,
chrX	120116320	120119638	NM_001080141	0	-	120117629	120119383	0	3	140,156,997,	0,1278,2321,
chrX	122318095	122338533	NM_001256743	0	+	122318387	122338270	0	4	401,159,146,283,	0,1588,18392,20155,
chr10	4692376	4720262	NR_024475	0	-	4720262	4720262	0	4	1019,125,228,22,	0,7416,9268,27864,
chr10	90562486	90580303	NM_001128215	0	+	90562653	90580258	0	9	314,118,199,110,137,147,72,72,315,	0,5568,10367,11800,12358,12627,14086,15095,17502,
chr10	4698347	4704606	NR_015425	0	+	4704606	4704606	0	3	165,130,716,	0,3826,5543,
chr10	5005453	5020158	NM_001353	0	+	5005636	5019934	0	9	267,168,117,78,123,110,166,83,267,	0,2652,3665,5047,5560,8939,9322,12589,14438,
chr10	10826401	10836877	NR_027082	0	-	10836877	10836877	0	4	231,91,154,217,	0,2206,7933,10259,
chr10	30981202	31005942	NR_036438	0	+	31005942	31005942	0	10	24,156,137,399,176,145,277,156,126,87,	0,3648,5102,5843,7813,11248,12139,17024,20284,24653,
chr10	31605456	31608024	NR_024284	0	-	31608024	31608024	0	2	2013,200,	0,2368,
chr10	35927176	35930362	NM_031866	0	-	35928272	35930357	0	1	3186,	0,
chr10	35930099	35930180	NR_039831	0	-	35930180	35930180	0	1	81,	0,
chr10	45496272	45500777	NM_006963	0	+	45498816	45499491	0	2	154,2050,	0,2455,
chr10	49609654	49647402	NM_002750	0	+	49609703	49642938	0	11	171,130,59,139,166,72,183,125,64,78,4481,	0,3240,8267,8418,18543,22476,24276,24768,25468,29581,33267,
chr10	49609654	49647402	NM_139049	0	+	49609703	49643072	0	11	171,130,59,139,166,72,183,125,64,78,4476,	0,3240,8267,8418,18543,22476,24276,24768,25468,29581,33272,
chr10	49609654	49647402	NM_139046	0	+	49609703	49642938	0	11	171,130,59,139,166,72,183,125,64,78,4481,	0,3240,8267,8418,18543,22902,24276,24768,25468,29581,33267,
chr10	49609654	49647402	NM_001278548	0	+	49609703	49642938	0	10	171,130,59,139,166,27,125,64,78,4481,	0,3240,8267,8418,18543,24432,24768,25468,29581,33267,
chr10	54074040	54077417	NM_012242	0	+	54074194	54076567	0	4	397,163,141,1104,	0,642,2014,2273,
chr10	54056607	54073888	NR_038277	0	-	54073888	54073888	0	6	1066,326,140,138,88,495,	0,3665,4413,12552,16550,16786,
chr10	77162811	77168740	NR_110299	0	+	77168740	77168740	0	2	298,1728,	0,4201,
chr10	77161285	77168740	NR_024421	0	+	77168740	77168740	0	2	734,1728,	0,5727,
chr10	77163513	77168740	NR_024422	0	+	77168740	77168740	0	2	302,1728,	0,3499,
chr10	77163922	77168740	NR_110302	0	+	77168740	77168740	0	2	120,1728,	0,3090,
chr10	77162654	77168740	NR_110301	0	+	77168740	77168740	0	2	187,1728,	0,4358,
chr10	77163634	77168740	NR_110300	0	+	77168740	77168740	0	2	70,1728,	0,3378,
chr10	89263637	89263711	NR_039825	0	+	89263711	89263711	0	1	74,	0,
chr10	90424145	90438572	NM_004190	0	+	90427054	90438438	0	10	103,116,118,199,110,137,147,72,72,371,	0,2898,3180,4169,5448,7440,9199,11197,11820,14056,
chr10	90424145	90438572	NM_001198829	0	+	90425297	90438438	0	11	103,81,116,118,199,110,137,147,72,72,371,	0,1090,2898,3180,4169,5448,7440,9199,11197,11820,14056,
chr10	90424145	90438572	NM_001198828	0	+	90427054	90438438	0	10	103,116,118,100,110,137,147,72,72,371,	0,2898,3180,4268,5448,7440,9199,11197,11820,14056,
chr10	90424145	90438572	NM_001198830	0	+	90425297	90438438	0	11	103,81,116,118,100,110,137,147,72,72,371,	0,1090,2898,3180,4268,5448,7440,9199,11197,11820,14056,
chr10	90965693	90967071	NM_003956	0	-	90966230	90967049	0	1	1378,	0,
chr10	92671856	92681032	NM_014391	0	-	92672622	92680784	0	9	877,99,99,99,99,108,138,180,275,	0,3443,3682,4071,5632,6765,7031,8069,8901,
chr10	93388196	93392858	NM_005398	0	-	93389683	93392726	0	2	2427,146,	0,4516,
chr10	124608609	124639157	NM_152644	0	-	124608762	124610031	0	4	346,127,142,157,	0,1330,6551,30391,
chr10	124608609	124639157	NM_001204364	0	-	124608762	124610031	0	4	346,97,142,157,	0,1330,6551,30391,
chr10	124608609	124639157	NR_037911	0	-	124639157	124639157	0	3	346,142,157,	0,6551,30391,
chr10	124690418	124713919	NM_024942	0	-	124691942	124713694	0	6	1759,455,207,73,204,389,	0,6802,17746,21051,21926,23112,
chr11	111126706	111156972	NM_198498	0	+	111152158	111156779	0	4	111,43,302,595,	0,25416,28094,29671,
chr11	7458867	7487066	NR_103855	0	-	7487066	7487066	0	5	4083,70,164,98,83,	0,12736,20159,23602,28116,
chr11	27515964	27528326	NM_018362	0	-	27520195	27528299	0	5	4387,210,72,119,64,	0,4941,7077,7384,12298,
chr11	82443045	82444906	NM_175885	0	-	82443490	82444771	0	1	1861,	0,
chr11	5220964	5221930	NM_001004760	0	-	5220964	5221930	0	1	966,	0,
chr11	6226797	6232365	NM_173525	0	+	6226845	6232272	0	3	120,799,224,	0,4282,5344,
chr11	6220453	6221416	NM_001005178	0	+	6220453	6221416	0	1	963,	0,
chr11	7870597	7871118	NR_027711	0	+	7871118	7871118	0	1	521,	0,
chr11	8008866	8017719	NM_003754	0	+	8008899	8017569	0	8	397,71,80,138,92,137,114,228,	0,4461,4764,5567,7106,7662,7934,8625,
chr11	9776316	9781080	NR_033972	0	-	9781080	9781080	0	3	2129,77,105,	0,2997,4659,
chr11	27015627	27018632	NM_203371	0	+	27016073	27016709	0	1	3005,	0,
chr11	27360060	27384795	NM_030771	0	-	27360367	27384741	0	6	522,142,159,108,139,413,	0,2182,2878,11818,18889,24322,
chr11	27370418	27384795	NM_080654	0	-	27371794	27384741	0	3	1568,139,413,	0,8531,13964,
chr11	27676441	27681196	NM_170735	0	-	27679367	27680111	0	1	4755,	0,
chr11	27676441	27681196	NM_001143816	0	-	27679367	27680111	0	2	3691,830,	0,3925,
chr11	35639734	35642421	NM_014344	0	+	35640184	35641498	0	1	2687,	0,
chr11	57001051	57004927	NM_005161	0	-	57003335	57004478	0	1	3876,	0,
chr11	57001051	57004927	NR_027991	0	-	57004927	57004927	0	2	281,1662,	0,2214,
chr11	56949220	56959188	NM_001005210	0	+	56949367	56954954	0	2	937,4470,	0,5498,
chr11	79113065	79113153	NR_030598	0	-	79113153	79113153	0	1	88,	0,
chr11	82783107	82784754	NR_038903	0	+	82784754	82784754	0	3	81,182,410,	0,557,1237,
chr11	85405264	85425791	NM_032379	0	-	85406237	85425491	0	9	1119,206,100,79,171,103,170,120,336,	0,1961,3757,6293,10636,13207,15109,16891,20191,
chr11	100862810	100864666	NM_032021	0	+	100863039	100863429	0	1	1856,	0,
chr11	110300660	110335608	NM_004109	0	+	110300844	110333192	0	4	369,125,130,2531,	0,5897,26981,32417,
chr11	111164113	111170539	NR_034154	0	-	111170539	111170539	0	2	5278,221,	0,6205,
chr11	126858353	126858438	NR_036126	0	-	126858438	126858438	0	1	85,	0,
chr11	126872804	126875953	NR_040078	0	+	126875953	126875953	0	3	1415,161,192,	0,2117,2957,
chr12	92534053	92539673	NM_001731	0	-	92537855	92539311	0	2	4170,510,	0,5110,
chr12	10269375	10282868	NM_022570	0	-	10271056	10282681	0	5	1814,119,152,99,290,	0,6468,8520,10970,13203,
chr12	10269375	10282868	NM_197949	0	-	10271111	10282681	0	4	1814,152,99,290,	0,8520,10970,13203,
chr12	10269375	10282868	NM_197948	0	-	10271111	10282681	0	5	1814,152,138,99,290,	0,8520,9794,10970,13203,
chr12	10269375	10282868	NM_197947	0	-	10271056	10282681	0	6	1814,119,152,138,99,290,	0,6468,8520,9794,10970,13203,
chr12	10269375	10282868	NM_197950	0	-	10271056	10282681	0	4	1814,119,152,290,	0,6468,8520,13203,
chr12	10279921	10282868	NM_197954	0	-	10280009	10282681	0	3	120,99,290,	0,424,2657,
chr12	10568182	10573194	NM_007333	0	-	10568206	10573149	0	6	211,101,155,45,99,232,	0,1083,2760,3460,4282,4780,
chr12	10564913	10573194	NM_002261	0	-	10565170	10573149	0	7	302,91,101,155,45,99,232,	0,3389,4352,6029,6729,7551,8049,
chr12	10559982	10562356	NM_013431	0	-	10560251	10562174	0	4	406,54,99,369,	0,945,1528,2005,
chr12	10583205	10588592	NM_002260	0	-	10583715	10588585	0	6	622,101,152,45,99,194,	0,1499,3184,3879,4705,5193,
chr12	11213963	11214893	NM_176887	0	-	11213963	11214893	0	1	930,	0,
chr12	21654698	21671337	NM_016072	0	+	21654857	21668641	0	5	184,92,179,82,2735,	0,5120,6618,10530,13904,
chr12	22199109	22218606	NM_018686	0	+	22199237	22218245	0	8	388,143,156,134,95,172,154,552,	0,8973,9279,12391,14656,15105,16105,18945,
chr12	24719897	24737102	NR_029451	0	-	24737102	24737102	0	4	245,128,124,1213,	0,698,4570,15992,
chr12	26272958	26278003	NM_030762	0	-	26274998	26277712	0	5	3143,112,108,64,353,	0,3604,4046,4493,4692,
chr12	28111016	28122894	NM_198966	0	-	28111491	28122427	0	4	485,423,123,281,	0,5264,11310,11597,
chr12	28111016	28124916	NM_198965	0	-	28111491	28122427	0	5	485,423,123,243,57,	0,5264,11310,11941,13843,
chr12	28115253	28122894	NM_198964	0	-	28116276	28122427	0	3	1450,123,281,	0,7073,7360,
chr12	28115253	28124916	NM_002820	0	-	28116276	28122427	0	4	1450,123,243,57,	0,7073,7704,9606,
chr12	29433348	29470781	NR_103860	0	-	29470781	29470781	0	7	1127,197,114,475,195,133,141,	0,1748,11799,12650,27434,29355,37292,
chr12	46119502	46121704	NR_028408	0	-	46121704	46121704	0	1	2202,	0,
chr12	47470382	47473734	NM_001143668	0	-	47471216	47472785	0	3	2466,102,490,	0,2547,2862,
chr12	47469489	47473734	NM_181847	0	-	47471216	47472785	0	2	3359,490,	0,3755,
chr12	47581594	47581674	NR_039847	0	+	47581674	47581674	0	1	80,	0,
chr12	47602202	47610226	NR_026544	0	-	47610226	47610226	0	3	2342,100,60,	0,7745,7964,
chr12	51318533	51326300	NM_014033	0	+	51318821	51323933	0	2	786,2604,	0,5163,
chr12	51818593	51834963	NR_047672	0	+	51834963	51834963	0	3	226,82,201,	0,15898,16169,
chr12	52908358	52914243	NM_000424	0	-	52908725	52914080	0	9	666,35,221,126,165,96,61,215,718,	0,1223,2062,2532,3015,3322,3528,4371,5167,
chr12	54332575	54340328	NM_017410	0	+	54332690	54339040	0	2	851,1545,	0,6208,
chr12	54329111	54333427	NR_047507	0	-	54333427	54333427	0	3	1042,193,173,	0,1837,4143,
chr12	62654139	62654235	NR_106740	0	+	62654235	62654235	0	1	96,	0,
chr12	68595128	68619571	NM_018402	0	-	68595624	68619536	0	5	583,66,135,57,206,	0,669,23800,24095,24237,
chr12	68688345	68726161	NM_017440	0	-	68689033	68726025	0	14	801,60,253,110,110,318,176,100,104,168,135,365,115,154,	0,2357,8054,18877,19078,20382,21512,26781,26959,28507,30875,32091,36541,37662,
chr12	68688345	68726161	NM_001205028	0	-	68689033	68726025	0	14	801,60,253,110,110,318,176,30,100,104,168,365,115,154,	0,2357,8054,18877,19078,20382,21512,22015,26781,26959,28507,32091,36541,37662,
chr12	69742133	69748013	NM_000239	0	+	69742188	69746999	0	4	191,165,79,1081,	0,1754,3866,4799,
chr12	76419226	76425556	NM_007350	0	-	76424315	76425521	0	2	4646,1267,	0,5063,
chr12	85408093	85430055	NM_001100917	0	-	85408265	85423724	0	9	241,84,144,111,75,125,73,93,74,	0,1573,3141,5311,9010,13583,15403,15565,21888,
chr12	86198330	86230318	NM_005447	0	-	86198479	86229979	0	2	1410,386,	0,31602,
chr12	88429267	88443937	NM_001009894	0	+	88429425	88442199	0	7	248,118,96,117,198,170,1927,	0,4657,7334,8108,10091,11316,12743,
chr12	89404902	89413469	NR_038385	0	-	89413469	89413469	0	3	2192,177,140,	0,3566,8427,
chr12	89741601	89746636	NM_001946	0	-	89743030	89745816	0	3	1737,438,1220,	0,2763,3815,
chr12	89741601	89746636	NM_022652	0	-	89743030	89745816	0	2	1737,1220,	0,3815,
chr12	90102731	90105729	NR_028138	0	+	90105729	90105729	0	1	2998,	0,
chr12	91345991	91348953	NM_152638	0	-	91347298	91348519	0	1	2962,	0,
chr12	93130264	93165868	NM_001004330	0	+	93131294	93163971	0	12	89,144,96,102,114,175,116,94,80,154,98,2005,	0,889,4364,5002,8989,17601,19336,19809,25263,27552,32494,33599,
chr12	93963597	93970521	NM_003877	0	+	93966673	93968955	0	3	377,352,2024,	0,2863,4900,
chr12	93959403	93965174	NR_038263	0	-	93965174	93965174	0	4	117,227,96,134,	0,1116,1436,5637,
chr12	93964756	93970521	NM_001270468	0	+	93966673	93968955	0	3	236,352,2024,	0,1704,3741,
chr12	93964174	93970521	NM_001270467	0	+	93966673	93968955	0	3	267,352,2024,	0,2286,4323,
chr12	93965456	93970521	NM_001270469	0	+	93966673	93968955	0	3	234,352,2024,	0,1004,3041,
chr12	93965456	93970521	NM_001270470	0	+	93966673	93968955	0	3	506,352,2024,	0,1004,3041,
chr12	93966301	93970521	NM_001270471	0	+	93966673	93968955	0	2	511,2024,	0,2196,
chr13	31456698	31457532	NR_103813	0	+	31457532	31457532	0	2	98,302,	0,532,
chr13	22245214	22278640	NM_002010	0	+	22246051	22275574	0	3	1114,104,3312,	0,9966,30114,
chr13	24736554	24736643	NR_031753	0	+	24736643	24736643	0	1	89,	0,
chr13	32598195	32605776	NR_103839	0	-	32605776	32605776	0	4	2038,51,92,189,	0,3144,3516,7392,
chr13	36047925	36050832	NM_005584	0	-	36049195	36050275	0	1	2907,	0,
chr13	41384901	41384997	NR_030352	0	+	41384997	41384997	0	1	96,	0,
chr13	45006278	45011390	NM_001243797	0	-	45008761	45010182	0	3	2741,52,79,	0,3901,5033,
chr13	45006278	45011060	NM_006022	0	-	45008761	45010764	0	3	2741,52,421,	0,3901,4361,
chr13	52023619	52027275	NM_001039938	0	-	52025151	52026661	0	3	1691,78,725,	0,2494,2931,
chr13	52027480	52028851	NR_103812	0	+	52028851	52028851	0	2	74,713,	0,658,
chr13	52126724	52126803	NR_039852	0	+	52126803	52126803	0	1	79,	0,
chr13	60587436	60618490	NR_051994	0	+	60618490	60618490	0	4	69,88,109,161,	0,7618,29378,30893,
chr13	60587436	60618490	NR_051993	0	+	60618490	60618490	0	3	69,109,161,	0,29378,30893,
chr13	60586851	60618490	NR_046539	0	+	60618490	60618490	0	4	141,88,109,161,	0,8203,29963,31478,
chr13	60586851	60618490	NR_109838	0	+	60618490	60618490	0	5	141,88,119,109,161,	0,8203,12023,29963,31478,
chr13	76099354	76123575	NM_001287394	0	-	76100724	76104375	0	3	1421,153,117,	0,4895,24104,
chr13	77454303	77460540	NM_138444	0	-	77459305	77460283	0	1	6237,	0,
chr13	80910111	80915086	NM_005842	0	-	80910892	80911840	0	2	1780,330,	0,4645,
chr13	107028910	107030142	NR_034119	0	+	107030142	107030142	0	3	103,218,595,	0,304,637,
chr14	29241909	29247766	NR_026732	0	+	29247766	29247766	0	4	152,74,134,455,	0,656,5154,5402,
chr14	29236277	29239483	NM_005249	0	+	29236485	29237955	0	1	3206,	0,
chr14	32544624	32545905	NR_027263	0	-	32545905	32545905	0	1	1281,	0,
chr14	52116235	52118462	NR_037676	0	-	52118462	52118462	0	1	2227,	0,
chr14	52734430	52743442	NM_001281469	0	+	52734532	52736213	0	3	948,91,1994,	0,1738,7018,
chr14	52734430	52743442	NM_000953	0	+	52734532	52741682	0	2	948,1994,	0,7018,
chr14	56042874	56046810	NR_027123	0	-	56046810	56046810	0	3	1223,132,157,	0,2449,3779,
chr14	61176255	61190852	NM_017420	0	-	61180124	61190792	0	3	4666,686,923,	0,10222,13674,
chr14	61438166	61447782	NM_020810	0	-	61441826	61447691	0	5	3746,652,125,656,102,	0,4026,6065,7782,9514,
chr14	62147758	62162541	NR_047116	0	-	62162541	62162541	0	2	535,117,	0,14666,
chr14	62584074	62600903	NR_015358	0	+	62600903	62600903	0	4	232,124,116,6163,	0,1334,10440,10666,
chr14	65877310	65879335	NR_024334	0	-	65879335	65879335	0	1	2025,	0,
chr14	101393678	101393749	NR_003230	0	+	101393749	101393749	0	1	71,	0,
chr14	101391157	101391227	NR_003229	0	+	101391227	101391227	0	1	70,	0,
chr14	101491900	101491988	NR_031713	0	+	101491988	101491988	0	1	88,	0,
chr14	101492068	101492154	NR_029890	0	+	101492154	101492154	0	1	86,	0,
chr14	101491353	101491414	NR_029872	0	+	101491414	101491414	0	1	61,	0,
chr14	101488402	101488469	NR_029871	0	+	101488469	101488469	0	1	67,	0,
chr14	101498323	101498401	NR_030619	0	+	101498401	101498401	0	1	78,	0,
chr14	101496388	101496466	NR_036132	0	+	101496466	101496466	0	1	78,	0,
chr14	101489661	101489757	NR_030389	0	+	101489757	101489757	0	1	96,	0,
chr14	101490130	101490193	NR_029841	0	+	101490193	101490193	0	1	63,	0,
chr14	101493436	101493520	NR_029968	0	+	101493520	101493520	0	1	84,	0,
chr14	101493121	101493201	NR_029967	0	+	101493201	101493201	0	1	80,	0,
chr14	101495970	101496051	NR_030174	0	+	101496051	101496051	0	1	81,	0,
chr14	101492356	101492444	NR_030406	0	+	101492444	101492444	0	1	88,	0,
chr15	56989952	57026284	NM_001288589	0	-	56993034	56999307	0	6	3318,66,147,69,44,629,	0,3418,6366,9327,9508,35703,
chr15	56989952	57026284	NM_001002844	0	-	56993034	56999307	0	6	3318,66,147,62,44,629,	0,3418,6366,9327,9508,35703,
chr15	31361592	31393929	NM_001252030	0	-	31362035	31369124	0	3	837,80,70,	0,7515,32267,
chr15	33010204	33026870	NM_001191323	0	+	33022891	33023446	0	3	158,115,3742,	0,12686,12924,
chr15	33010204	33026870	NM_001191322	0	+	33022891	33023446	0	3	158,28,3742,	0,12686,12924,
chr15	33010204	33026870	NM_013372	0	+	33022891	33023446	0	2	158,3980,	0,12686,
chr15	33010301	33011066	NR_109767	0	-	33011066	33011066	0	2	264,321,	0,444,
chr15	35812473	35838404	NM_001141972	0	-	35814293	35838342	0	4	2006,194,95,85,	0,18001,22140,25846,
chr15	37156643	37178734	NR_024264	0	-	37178734	37178734	0	7	2204,96,97,102,172,203,113,	0,4301,11917,15319,17054,17887,21978,
chr15	57178367	57210697	NR_015419	0	-	57210697	57210697	0	4	1755,154,148,960,	0,3844,30895,31370,
chr15	69222838	69239150	NM_145658	0	+	69222992	69238926	0	2	218,1213,	0,15099,
chr15	71402582	71407839	NM_001102658	0	-	71403489	71404621	0	4	1183,147,129,372,	0,1904,3391,4885,
chr15	76225023	76225471	NR_003136	0	-	76225471	76225471	0	1	448,	0,
chr15	77516249	77517746	NR_026813	0	-	77517746	77517746	0	1	1497,	0,
chr15	81293294	81296345	NM_022566	0	+	81294612	81295701	0	1	3051,	0,
chr15	88120159	88122917	NR_026869	0	+	88122917	88122917	0	3	119,55,1612,	0,781,1146,
chr15	102382321	102390527	NR_046417	0	+	102390527	102390527	0	5	30,83,98,139,1704,	0,803,1357,6270,6502,
chr16	82181766	82203829	NM_005792	0	-	82182335	82203780	0	5	702,95,91,113,100,	0,1147,3262,15920,21963,
chr16	83841507	83846607	NM_001537	0	+	83841681	83843028	0	4	219,67,121,1582,	0,777,1402,3518,
chr17	13927814	13928915	NR_003261	0	+	13928915	13928915	0	1	1101,	0,
chr17	14207056	14209062	NR_026880	0	+	14209062	14209062	0	1	2006,	0,
chr17	16524047	16557167	NM_020787	0	-	16525601	16553058	0	6	3776,96,127,66,89,90,	0,13128,13896,26595,28924,33030,
chr17	33762114	33775856	NM_144682	0	-	33767613	33772699	0	6	6271,724,132,1079,147,116,	0,6467,8693,9519,12172,13626,
chr17	39471168	39471947	NM_031964	0	-	39471584	39471902	0	1	779,	0,
chr17	39533920	39538636	NM_021013	0	-	39534310	39538624	0	7	478,221,126,162,157,83,486,	0,1287,1684,1901,3387,4044,4230,
chr17	53828339	53854748	NM_021213	0	+	53828464	53853461	0	6	266,118,80,172,68,1353,	0,16356,20127,22745,23813,25056,
chr17	53828465	53854748	NM_001102402	0	+	53844770	53853461	0	6	373,118,80,172,68,1353,	0,16230,20001,22619,23687,24930,
chr17	54671059	54672951	NM_005450	0	+	54671584	54672283	0	1	1892,	0,
chr17	66531256	66554568	NR_027751	0	-	66554568	66554568	0	11	2626,60,82,135,181,116,89,79,51,185,98,	0,4221,4769,5733,6869,7578,8513,16757,19661,20443,23214,
chr17	70117160	70122560	NM_000346	0	+	70117532	70120528	0	3	803,254,2877,	0,1699,2523,
chr18	51884286	51908405	NR_110234	0	+	51908405	51908405	0	6	58,151,103,132,71,3862,	0,4854,7802,14549,16297,20257,
chr18	51886897	51908405	NM_001288982	0	+	51886942	51904616	0	7	328,249,151,103,132,71,3862,	0,1115,2243,5191,11938,13686,17646,
chr18	51884286	51908405	NM_001288981	0	+	51886942	51904616	0	9	58,30,329,789,151,103,132,71,3862,	0,924,2610,3726,4854,7802,14549,16297,20257,
chr18	51884286	51908405	NM_001288980	0	+	51886942	51904616	0	9	159,97,329,789,151,103,132,71,3862,	0,857,2610,3726,4854,7802,14549,16297,20257,
chr18	51885143	51908405	NM_173529	0	+	51886942	51904616	0	8	97,329,306,151,103,132,71,3862,	0,1753,2869,3997,6945,13692,15440,19400,
chr18	3466247	3478976	NR_110429	0	+	3478976	3478976	0	3	108,170,223,	0,877,12506,
chr18	3466247	3478976	NR_110428	0	+	3478976	3478976	0	3	108,144,223,	0,877,12506,
chr18	19993563	19997878	NM_172241	0	-	19995536	19997774	0	1	4315,	0,
chr18	37256682	37256741	NR_049848	0	-	37256741	37256741	0	1	59,	0,
chr18	37256684	37256743	NR_049847	0	+	37256743	37256743	0	1	59,	0,
chr18	51795848	51824604	NM_007195	0	+	51795916	51820837	0	10	183,126,165,153,237,179,92,131,206,4586,	0,1881,4447,8224,11188,13358,14443,17802,22354,24170,
chr18	61254533	61266433	NM_012397	0	+	61255901	61264597	0	8	151,182,60,129,118,143,156,2241,	0,1351,2356,5048,5554,7055,7729,9659,
chr18	61616587	61627645	NM_001123366	0	+	61620689	61627589	0	4	47,174,150,254,	0,4000,5054,10804,
chr19	43511808	43530631	NM_203287	0	-	43514149	43530524	0	5	454,84,255,279,171,	0,2301,7459,11113,18652,
chr19	43511808	43530631	NM_002785	0	-	43514149	43530524	0	6	386,84,255,279,366,171,	0,2301,7459,11113,17034,18652,
chr19	43511808	43530631	NM_001113410	0	-	43514149	43530524	0	5	386,84,255,279,171,	0,2301,7459,11113,18652,
chr19	43428283	43441330	NR_073194	0	-	43441330	43441330	0	6	693,255,279,279,366,166,	0,1641,2306,5310,11272,12881,
chr19	43407767	43422076	NM_002782	0	-	43407805	43421944	0	6	106,255,279,279,363,196,	0,3306,3960,6964,12509,14113,
chr19	43428283	43441330	NM_001206650	0	-	43428959	43441228	0	5	693,255,279,279,166,	0,1641,2306,5310,12881,
chr19	43428283	43441330	NM_002783	0	-	43428959	43441228	0	6	693,255,279,279,366,166,	0,1641,2306,5310,11272,12881,
chr19	43406233	43422076	NM_001031850	0	-	43406563	43421944	0	6	365,255,279,279,363,196,	0,4840,5494,8498,14043,15647,
chr19	43428283	43441330	NM_001290042	0	-	43428959	43433759	0	6	693,255,279,279,366,166,	0,1641,2306,5310,11272,12881,
chr19	43671894	43690688	NM_001130014	0	-	43674246	43690557	0	6	393,84,255,279,366,195,	0,2312,7472,8127,17039,18599,
chr19	43671894	43690688	NM_002781	0	-	43674246	43690557	0	6	461,84,255,279,366,195,	0,2312,7472,8127,17039,18599,
chr20	1455235	1472233	NM_001122962	0	-	1456811	1472005	0	5	1746,66,342,366,313,	0,2747,3675,5109,16685,
chr20	1455235	1472233	NM_001134836	0	-	1456811	1472005	0	5	1746,66,342,72,313,	0,2747,3675,5403,16685,
chr20	4201277	4229659	NM_000678	0	-	4202169	4229604	0	2	1500,1166,	0,27216,
chr21	30517879	30548210	NM_001286624	0	+	30532294	30547213	0	4	149,62,116,1178,	0,3630,14382,29153,
chr21	17962556	17962645	NR_029694	0	+	17962645	17962645	0	1	89,	0,
chr21	30248385	30257695	NM_013240	0	-	30248706	30257667	0	6	428,142,84,91,87,162,	0,2128,3806,6096,6921,9148,
chr21	30244512	30257695	NR_047510	0	-	30257695	30257695	0	7	549,180,142,84,91,87,162,	0,4121,6001,7679,9969,10794,13021,
chr21	30248385	30257695	NM_182749	0	-	30248706	30257667	0	5	428,142,91,87,162,	0,2128,6096,6921,9148,
chr21	36410232	36411723	NR_026812	0	-	36411723	36411723	0	1	1491,	0,
chr21	40110878	40124181	NR_027067	0	-	40124181	40124181	0	4	375,99,118,51,	0,1361,7344,13252,
chr21	40977533	40984749	NR_026543	0	-	40984749	40984749	0	3	741,83,526,	0,3976,6690,

[truncated: 6 more sheets: Tab11 Cancer rel. bound. genes, Tab12 LT,shKDM3A & LT,p6 DEGs, Tab13 LT-NC-shKDM3A-DEG, Tab14 LTR,siKDM3A & LTR,p6 DEGs, Tab15 LTR-NC-siKDM3A-DEG, Tab16 Primers and siRNA]
